# Supplementary material for: Illumina RNA and SMRT Sequencing Reveals the Mechanism of Uptake and Transformation of Selenium Nanoparticles in Soybean Seedlings
Source: Plants (Basel). 2023 Feb 9;12(4):789. doi: 10.3390/plants12040789 (PMC9966555; doi:10.3390/plants12040789)
Supplement: Supplementary file 1 [file plants-12-00789-s001.zip › plants-2194058-supplementary/Supplementary files-R1/Supplementary Table S1-S8.xlsx]

## Sheet: Supplementary Table S1
Supplementary Table S1.Statistics of SMRT sequencing data
Category	Number of reads	Mean length (bp)	Length of N50 (bp)
Circular consensus sequence	773038	1682	2092
Full-length non-contatemer	627372	1508	1935
Polished sequence	74662	1486	1943

## Sheet: Supplementary Table S2
Supplementary Table S2.Annotations of novel genes.
Database	NR	SwissProt	KEGG	KOG	GO	NT	PFAM
Annotation	1521	1000	1393	599	851	1775	851

## Sheet: Supplementary Table S3
Supplementary Table S3.The significant enrichment KEGG pathways of up-regulated and down-regulated genes in L_N20 vs L_CK, L_N100 vs L_CK, R_N20 vs R_CK and R_N100 vs R_CK
Treantment group	KEEG pathways of up-regulated genes	KEEG pathways of down-regulated genes
L_N20 vs L_CK	Thiamine metabolism, cyanoamino acid metabolism, peroxisome	Biosynthesis of secondary metabolites, porphyrin and chlorophyll metabolism, ter-penoid backbone biosynthesis, circadian rhythm – plant, C5-Branched dibasic acid me-tabolism
L_N20 vs L_N100	Ascorbate and aldarate metabolism, fatty acid biosynthesis, fatty acid degradation, fatty acid metabolism, peroxisome	nd
L_N100 vs L_CK	Thiamine metabolism	Carotenoid biosynthesis, porphyrin and chlorophyll metabolism, biosynthesis of secondary metabolites, circadian rhythm - plant, metabolic pathways, pentose phosphate pathway, carbon fixation in photosynthetic organisms, photosynthesis, fructose and mannose metabolism, carotenoid biosynthesis, fatty acid metabolism, biosynthesis of unsaturated fatty acids, photosynthesis - antenna proteins, glycol…
R_N20 vs R_CK	Metabolic pathways, taurine and hypotaurine metabolism, cutin, suberine and wax biosynthesis, fatty acid biosynthesis, fatty acid degradation, fatty acid metabolism, oxidative phosphorylation, biosynthesis of secondary metabolites, glycerolipid metabolism, phenylalanine metabolism, glycolysis / gluconeogenesis, ABC transporters, phenylpropanoid biosynthesis, peroxisome, degradation of aromatic co…	Circadian rhythm - plant, phenylpropanoid biosynthesis, linoleic acid metabolism, biosynthesis of secondary metabolites, metabolic pathways, cysteine and methionine metabolism, sulfur metabolism, phenylalanine metabolism
R_N20 vs R_N100	Phenylpropanoid biosynthesis, phenylalanine metabolism, metabolic pathways, biosynthesis of secondary metabolites, fatty acid metabolism, biosynthesis of unsaturated fatty acids, linoleic acid metabolism, alpha-linolenic acid metabolism, starch and sucrose metabolism, beta-alanine metabolism, fatty acid elongation, fatty acid biosynthesis, glycerophospholipid metabolism, cutin, suberine and wax b…	Biosynthesis of secondary metabolites, metabolic pathways, photosynthesis, carbon fixation in photosynthetic organisms, glyoxylate and dicarboxylate metabolism, carbon metabolism, glutathione metabolism, glycolysis / gluconeogenesis, pentose phosphate pathway, taurine and hypotaurine metabolism, fructose and mannose metabolism, ubiquinone and other terpenoid-quinone biosynthesis, phenylpropanoid …
R_N100 vs R_CK	Photosynthesis, metabolic pathways, carbon metabolism, carbon fixation in photosynthetic organisms, biosynthesis of secondary metabolites, glyoxylate and dicarboxylate metabolism, glycolysis / gluconeogenesis, taurine and hypotaurine metabolism, peroxisome, photosynthesis - antenna proteins, plant-pathogen interaction, ubiquinone and other terpenoid-quinone biosynthesis, fatty acid degradation, t…	Biosynthesis of secondary metabolites, metabolic pathways, phenylpropanoid biosynthesis, phenylalanine metabolism, cysteine and methionine metabolism, linoleic acid metabolism, alpha-linolenic acid metabolism, beta-alanine metabolism, flavonoid biosynthesis, biosynthesis of unsaturated fatty acids, amino sugar and nucleotide sugar metabolism, starch and sucrose metabolism, plant hormone signal tr…

## Sheet: Supplementary Table S4
Supplementary Table S4. Isoforms ID of the genes on the heatmap related to the selenium metabolism
Gene type	Gene id	Gene name	Blast swiss prot	L_N20_fpkm	R_CK_fpkm	L_CK_fpkm	L_N100_fpkm	R_N20_fpkm	R_N100_fpkm	L_N20_readcount(L_N20vsL_CK)	L_CK_readcount(L_N20vsL_CK)	log2FoldChange(L_N20vsL_CK)	pval(L_N20vsL_CK)	padj(L_N20vsL_CK)	significant(L_N20vsL_CK)	L_N100_readcount(L_N100vsL_CK)	L_CK_readcount(L_N100vsL_CK)	log2FoldChange(L_N100vsL_CK)	pval(L_N100vsL_CK)	padj(L_N100vsL_CK)	significant(L_N100vsL_CK)	R_N20_readcount(R_N20vsR_CK)	R_CK_readcount(R_N20vsR_CK)	log2FoldChange(R_N20vsR_CK)	pval(R_N20vsR_CK)	padj(R_N20vsR_CK)	significant(R_N20vsR_CK)	R_N100_readcount(R_N100vsR_CK)	R_CK_readcount(R_N100vsR_CK)	log2FoldChange(R_N100vsR_CK)	pval(R_N100vsR_CK)	padj(R_N100vsR_CK)	significant(R_N100vsR_CK)	biological_process	biological_process_description	cellular_component	cellular_component_description	molecular_function	molecular_function_description	KEGG AnnotInfo	KEGG url
Transporter genes	LOC100797668	SULTR 1;3	sp|Q9FEP7|SUT13_ARATH Sulfate transporter 1.3 OS=Arabidopsis thaliana GN=SULTR1;3 PE=2 SV=1	0.716576	1.19401	0.320478	1.45578	0.827816	1.48615	77.0667	40.313	0.93486	0.27083	1	FALSE	152.509	42.1988	1.8536	0.017589	0.29844	FALSE	90.3825	145.502	-0.68692	0.3976	0.9892	FALSE	151.163	142.577	0.084362	0.95657	1	FALSE	GO:0008272	sulfate transport	GO:0016021	integral component of membrane	GO:0015116	sulfate transmembrane transporter activity	K17470 sulfate transporter 1, high-affinity | (RefSeq) sulfate transporter 1.3-like	http://www.genome.jp/dbget-bin/www_bget?gmx:100797668
Transporter genes	LOC100804208	SULTR 1;3	sp|Q9FEP7|SUT13_ARATH Sulfate transporter 1.3 OS=Arabidopsis thaliana GN=SULTR1;3 PE=2 SV=1	0.947048	2.82706	1.08433	1.70756	4.43512	8.22555	91.0251	125.495	-0.4633	0.53745	1	FALSE	166.529	131.412	0.34167	0.72091	0.98281	FALSE	431.373	321.89	0.42237	0.32207	0.97419	FALSE	751.7	314.078	1.259	0.0018514	0.01945	TRUE	GO:0008272	sulfate transport	GO:0016021	integral component of membrane	GO:0015116	sulfate transmembrane transporter activity	K17470 sulfate transporter 1, high-affinity | (RefSeq) sulfate transporter 1.3-like	http://www.genome.jp/dbget-bin/www_bget?gmx:100804208
Transporter genes	LOC100781327	SULTR 2;1	sp|O04722|SUT21_ARATH Sulfate transporter 2.1 OS=Arabidopsis thaliana GN=SULTR2;1 PE=2 SV=1	3.03697	16.5274	1.22133	3.62967	5.28877	5.85341	270.244	127.228	1.0868	0.060543	0.98781	FALSE	312.977	133.148	1.233	0.053011	0.4906	FALSE	479.282	1702.35	-1.8286	0.0037266	0.14801	FALSE	490.698	1666.24	-1.7637	0.00593	0.046389	TRUE	GO:0008272	sulfate transport	GO:0016021	integral component of membrane	GO:0015116	sulfate transmembrane transporter activity	K17469 sulfate transporter 2, low-affinity | (RefSeq) sulfate transporter 2.1-like	http://www.genome.jp/dbget-bin/www_bget?gmx:100781327
Transporter genes	LOC100775538	SULTR 2;1	sp|O04722|SUT21_ARATH Sulfate transporter 2.1 OS=Arabidopsis thaliana GN=SULTR2;1 PE=2 SV=1	0.309312	42.272	0.15967	0.345607	41.9208	9.43776	22.1901	13.1401	0.75593	0.55039	1	FALSE	24.7251	13.7446	0.84711	0.51138	0.9239	FALSE	3084.68	3566.63	-0.20944	0.53836	1	FALSE	651.644	3491.54	-2.4217	5.46e-06	0.00015694	TRUE	GO:0008272	sulfate transport	GO:0016021	integral component of membrane	GO:0015116	sulfate transmembrane transporter activity	K17469 sulfate transporter 2, low-affinity | (RefSeq) sulfate transporter 2.1-like	http://www.genome.jp/dbget-bin/www_bget?gmx:100775538
Transporter genes	LOC100817831	SULTR 2;1	sp|O04722|SUT21_ARATH Sulfate transporter 2.1 OS=Arabidopsis thaliana GN=SULTR2;1 PE=2 SV=1	0.269194	2.08019	0.0461189	0.607029	0.933118	1.06099	25.5488	5.57144	2.1971	0.051274	0.92526	FALSE	57.6641	5.83439	3.305	0.0021133	0.084228	FALSE	92.0709	235.18	-1.353	0.0092427	0.2589	FALSE	98.7982	230.174	-1.2202	0.013137	0.083857	FALSE	GO:0008272	sulfate transport	GO:0016021	integral component of membrane	GO:0015116	sulfate transmembrane transporter activity	K17469 sulfate transporter 2, low-affinity | (RefSeq) sulfate transporter 2.1-like	http://www.genome.jp/dbget-bin/www_bget?gmx:100817831
Transporter genes	LOC100787694	SULTR 3;1	sp|Q9SV13|SUT31_ARATH Sulfate transporter 3.1 OS=Arabidopsis thaliana GN=SULTR3;1 PE=2 SV=1	25.6745	506.873	36.4697	38.81	392.562	244.352	2046.19	3563.93	-0.80053	0.37104	1	FALSE	3042.33	3734.76	-0.29584	0.7633	0.99224	FALSE	31269.7	45632.5	-0.5453	0.22756	0.93134	FALSE	18283.2	44687.7	-1.2894	0.018562	0.10654	FALSE	GO:0008272	sulfate transport	GO:0016021	integral component of membrane	GO:0015116	sulfate transmembrane transporter activity	K17471 sulfate transporter 3 | (RefSeq) sulfate transporter 3.1-like	http://www.genome.jp/dbget-bin/www_bget?gmx:100787694
Transporter genes	LOC100791091	SULTR 3;1	sp|Q9SV13|SUT31_ARATH Sulfate transporter 3.1 OS=Arabidopsis thaliana GN=SULTR3;1 PE=2 SV=1	2.06607	6.76709	1.44862	2.87683	3.07994	0.993459	221.146	183.244	0.27123	0.70628	1	FALSE	300.971	191.748	0.65041	0.41806	0.88288	FALSE	337.285	855.595	-1.343	0.00089372	0.05354	FALSE	103.343	837.353	-3.0184	2.83e-10	2.27e-08	TRUE	GO:0008272	sulfate transport	GO:0016021	integral component of membrane	GO:0015116	sulfate transmembrane transporter activity	K17471 sulfate transporter 3 | (RefSeq) sulfate transporter 3.1-like	http://www.genome.jp/dbget-bin/www_bget?gmx:100791091
Transporter genes	LOC100804670	SULTR 3;1	sp|Q9SV13|SUT31_ARATH Sulfate transporter 3.1 OS=Arabidopsis thaliana GN=SULTR3;1 PE=2 SV=1	0.48887	199.639	0.527582	2.14929	172.764	11.91	32.2313	40.0924	-0.31487	0.70559	1	FALSE	134.412	41.9511	1.6799	0.095577	0.60659	FALSE	11520.7	15799.9	-0.45569	0.54193	1	FALSE	751.385	15388.4	-4.3561	0.00027599	0.0042133	TRUE	GO:0008272	sulfate transport	GO:0016021	integral component of membrane	GO:0015116	sulfate transmembrane transporter activity	K17471 sulfate transporter 3 | (RefSeq) sulfate transporter 3.1-like	http://www.genome.jp/dbget-bin/www_bget?gmx:100804670
Transporter genes	LOC100810196	SULTR 3;1	sp|Q9SV13|SUT31_ARATH Sulfate transporter 3.1 OS=Arabidopsis thaliana GN=SULTR3;1 PE=2 SV=1	3.33617	45.0653	2.04451	2.56883	15.0905	24.332	200.38	149.003	0.4274	0.40229	1	FALSE	153.817	156.027	-0.020578	0.98404	1	FALSE	923.761	3146.36	-1.7681	0.00019965	0.016916	TRUE	1354.17	3078.09	-1.1846	0.020196	0.11281	FALSE	GO:0008272	sulfate transport	GO:0016021	integral component of membrane	GO:0015116	sulfate transmembrane transporter activity	K17471 sulfate transporter 3 | (RefSeq) sulfate transporter 3.1-like	http://www.genome.jp/dbget-bin/www_bget?gmx:100810196
Transporter genes	LOC100787284	SULTR 3;3	sp|Q9SXS2|SUT33_ARATH Probable sulfate transporter 3.3 OS=Arabidopsis thaliana GN=SULTR3;3 PE=2 SV=2	2.4225	0.675521	2.92452	1.80479	0.443503	1.33843	255.56	361.344	-0.49971	0.29438	1	FALSE	185.364	378.286	-1.0291	0.066623	0.53676	FALSE	46.9393	81.5674	-0.7972	0.17915	0.89796	FALSE	131.928	79.8482	0.72441	0.25019	0.54966	FALSE	GO:0005975//GO:0008272	carbohydrate metabolic process//sulfate transport	GO:0016021	integral component of membrane	GO:0016773//GO:0015116	phosphotransferase activity, alcohol group as acceptor//sulfate transmembrane transporter activity	K17471 sulfate transporter 3 | (RefSeq) probable sulfate transporter 3.3	http://www.genome.jp/dbget-bin/www_bget?gmx:100787284
Transporter genes	LOC100819130	SULTR 3;3	sp|Q9SXS2|SUT33_ARATH Probable sulfate transporter 3.3 OS=Arabidopsis thaliana GN=SULTR3;3 PE=2 SV=2	2.266	2.14328	2.42571	4.09258	1.33909	3.57549	241.675	306.322	-0.34198	0.521	1	FALSE	425.177	320.727	0.40672	0.40306	0.87572	FALSE	142.623	263.241	-0.88417	0.063663	0.66584	FALSE	355.312	257.277	0.46576	0.31584	0.62172	FALSE	GO:0008272	sulfate transport	GO:0019028//GO:0016021	viral capsid//integral component of membrane	GO:0015116	sulfate transmembrane transporter activity	K17471 sulfate transporter 3 | (RefSeq) probable sulfate transporter 3.3	http://www.genome.jp/dbget-bin/www_bget?gmx:100819130
Transporter genes	LOC100812617	SULTR 3;4	sp|Q9LW86|SUT34_ARATH Probable sulfate transporter 3.4 OS=Arabidopsis thaliana GN=SULTR3;4 PE=2 SV=1	2.07748	8.41988	1.08118	5.00095	5.57094	9.91201	118.845	74.4227	0.67526	0.31638	1	FALSE	280.644	77.9115	1.8488	0.0040301	0.12852	FALSE	327.782	556.231	-0.76295	0.28841	0.96287	FALSE	552.209	545.531	0.017553	0.84356	0.97132	FALSE	GO:0008272	sulfate transport	GO:0005923//GO:0016021	bicellular tight junction//integral component of membrane	GO:0015116	sulfate transmembrane transporter activity	K17471 sulfate transporter 3 | (RefSeq) probable sulfate transporter 3.4	http://www.genome.jp/dbget-bin/www_bget?gmx:100812617
Transporter genes	LOC100780331	SULTR 3;4	sp|Q9LW86|SUT34_ARATH Probable sulfate transporter 3.4 OS=Arabidopsis thaliana GN=SULTR3;4 PE=2 SV=1	0.323876	1.70927	0.241893	0.927526	1.25072	1.65145	30.0205	26.2218	0.19518	0.87834	1	FALSE	85.9378	27.4342	1.6473	0.077621	0.56617	FALSE	120.442	184.77	-0.6174	0.56688	1	FALSE	144.903	181.082	-0.32155	0.68318	0.89026	FALSE	GO:0008272	sulfate transport	GO:0016021	integral component of membrane	GO:0046872//GO:0015116//GO:0000166	metal ion binding//sulfate transmembrane transporter activity//nucleotide binding	K17471 sulfate transporter 3 | (RefSeq) probable sulfate transporter 3.4	http://www.genome.jp/dbget-bin/www_bget?gmx:100780331
Transporter genes	LOC100815251	SULTR 3;4	sp|Q9LW86|SUT34_ARATH Probable sulfate transporter 3.4 OS=Arabidopsis thaliana GN=SULTR3;4 PE=2 SV=1	0.485258	5.95747	0.291952	1.07638	2.93414	5.2929	45.3754	32.0196	0.50296	0.60859	1	FALSE	99.9259	33.5072	1.5764	0.070566	0.54716	FALSE	283.743	655.869	-1.2088	0.062543	0.66166	FALSE	471.702	641.325	-0.44318	0.4143	0.70966	FALSE	GO:0016567//GO:0008272	protein ubiquitination//sulfate transport	GO:0016021	integral component of membrane	GO:0015116//GO:0004842	sulfate transmembrane transporter activity//ubiquitin-protein transferase activity	K17471 sulfate transporter 3 | (RefSeq) probable sulfate transporter 3.4	http://www.genome.jp/dbget-bin/www_bget?gmx:100815251
Transporter genes	LOC100794754	SULTR 4;1	sp|Q9FY46|SUT41_ARATH Sulfate transporter 4.1, chloroplastic OS=Arabidopsis thaliana GN=SULTR4;1 PE=1 SV=1	2.43212	40.4462	2.27116	3.61528	36.1039	55.8718	188.754	215.584	-0.19174	0.84366	1	FALSE	280.275	225.771	0.31198	0.56478	0.93596	FALSE	2870.17	3738.22	-0.38122	0.3204	0.97411	FALSE	4151.78	3648.59	0.18639	0.58843	0.83144	FALSE	GO:0008272	sulfate transport	GO:0016021	integral component of membrane	GO:0015116	sulfate transmembrane transporter activity	K18059 sulfate transporter 4 | (RefSeq) probable sulfate transporter 4.2	http://www.genome.jp/dbget-bin/www_bget?gmx:100794754
Transporter genes	LOC100775789	SULTR 4;1	sp|Q9FY46|SUT41_ARATH Sulfate transporter 4.1, chloroplastic OS=Arabidopsis thaliana GN=SULTR4;1 PE=1 SV=1	14.8584	22.3478	15.63	13.3353	22.9103	41.5021	976.382	1213.4	-0.31353	0.35311	1	FALSE	867.018	1270.67	-0.55145	0.11835	0.64583	FALSE	1501.39	1702.76	-0.18157	0.68347	1	FALSE	2517.92	1662.37	0.59899	0.084029	0.29195	FALSE	GO:0008272	sulfate transport	GO:0016021	integral component of membrane	GO:0015116	sulfate transmembrane transporter activity	K18059 sulfate transporter 4 | (RefSeq) probable sulfate transporter 4.2	http://www.genome.jp/dbget-bin/www_bget?gmx:100775789
Transporter genes	GMAPHO1;H1	PHO 1	sp|Q8S403|PHO1_ARATH Phosphate transporter PHO1 OS=Arabidopsis thaliana GN=PHO1 PE=1 SV=1	0.193191	16.3681	0.101075	0.182034	8.11219	6.0821	19.8739	11.9486	0.73403	0.69532	1	FALSE	18.5467	12.4949	0.56983	0.74628	0.98766	FALSE	880.04	2014.89	-1.1951	0.081617	0.72414	FALSE	621.457	1974.82	-1.668	0.022256	0.12075	FALSE	--	--	GO:0016020//GO:0016021	membrane//integral component of membrane	GO:0004970	ionotropic glutamate receptor activity	no KO assigned | (RefSeq) phosphate transporter PHO1-like	http://www.genome.jp/dbget-bin/www_bget?gmx:100796500
Transporter genes	GMAPHO1;H4	PHO 1	sp|Q8S403|PHO1_ARATH Phosphate transporter PHO1 OS=Arabidopsis thaliana GN=PHO1 PE=1 SV=1	0.0387266	8.20787	0.0069032	0.0588142	5.62811	1.39273	4.30155	0.869936	2.3059	0.31195	1	FALSE	7.13135	0.909543	2.971	0.33683	0.84661	FALSE	656.728	1088.98	-0.72961	0.32951	0.97873	FALSE	150.881	1068.83	-2.8245	0.0089122	0.0625	FALSE	--	--	GO:0016021	integral component of membrane	--	--	no KO assigned | (RefSeq) phosphate transporter PHO1	http://www.genome.jp/dbget-bin/www_bget?gmx:100781658
Transporter genes	GMAPHO1;H8	PHO 1	sp|Q8S403|PHO1_ARATH Phosphate transporter PHO1 OS=Arabidopsis thaliana GN=PHO1 PE=1 SV=1	0.0595437	10.7754	0.0865016	0.16624	18.1263	3.54473	6.39814	11.1691	-0.80379	0.58574	1	FALSE	18.0284	11.6868	0.6254	0.66695	0.97094	FALSE	2032.69	1378.86	0.55992	0.29468	0.96402	FALSE	373.433	1351.42	-1.8556	0.0052473	0.042455	TRUE	--	--	GO:0016021	integral component of membrane	--	--	no KO assigned | (RefSeq) phosphate transporter PHO1-like	http://www.genome.jp/dbget-bin/www_bget?gmx:100802251
Transporter genes	GMAPHO1:H14	PHO 1;1	sp|Q93ZF5|PHO11_ARATH Phosphate transporter PHO1 homolog 1 OS=Arabidopsis thaliana GN=PHO1-H1 PE=2 SV=1	0.455745	1.91802	0.808137	0.897623	1.39062	1.08243	54.2005	113.853	-1.0708	0.14932	1	FALSE	103.391	119.155	-0.20474	0.80683	1	FALSE	168.416	275.075	-0.7078	0.17901	0.89767	FALSE	121.308	268.283	-1.1451	0.036307	0.16815	FALSE	--	--	--	--	--	--	no KO assigned | (RefSeq) phosphate transporter PHO1 homolog 1-like	http://www.genome.jp/dbget-bin/www_bget?gmx:100787164
Transporter genes	GMAPHO1;H7	PHO 1;3	sp|Q6R8G7|PHO13_ARATH Phosphate transporter PHO1 homolog 3 OS=Arabidopsis thaliana GN=PHO1;H3 PE=2 SV=2	3.23068	0.0389574	0.832964	3.99217	0.040596	0.0730441	375.881	115.891	1.6975	0.0013381	0.10968	FALSE	455.039	121.315	1.9072	0.00055849	0.032637	TRUE	4.69394	5.60902	-0.25695	1	1	FALSE	8.25142	5.45092	0.59814	0.66669	0.87966	FALSE	--	--	GO:0016021	integral component of membrane	GO:0016787	hydrolase activity	no KO assigned | (RefSeq) phosphate transporter PHO1 homolog 3-like	http://www.genome.jp/dbget-bin/www_bget?gmx:100805979
Transporter genes	GMAPHO1;H9	PHO 1;3	sp|Q6R8G7|PHO13_ARATH Phosphate transporter PHO1 homolog 3 OS=Arabidopsis thaliana GN=PHO1;H3 PE=2 SV=2	0.0697656	1.95871	0.0322036	0.372292	2.16486	0.684748	11.5457	6.06099	0.92973	0.61303	1	FALSE	59.8366	6.33932	3.2386	0.021345	0.32819	FALSE	370.26	384.116	-0.053002	0.76446	1	FALSE	110.401	375.876	-1.7675	0.00027494	0.0042001	TRUE	--	--	GO:0016021	integral component of membrane	--	--	no KO assigned | (RefSeq) phosphate transporter PHO1 homolog 3-like	http://www.genome.jp/dbget-bin/www_bget?gmx:100811310
Transporter genes	GMAPHO1;H2	PHO 1;3	sp|Q6R8G7|PHO13_ARATH Phosphate transporter PHO1 homolog 3 OS=Arabidopsis thaliana GN=PHO1;H3 PE=2 SV=2	3.57985	3.11887	1.21514	6.51496	2.62	2.56897	380.247	151.905	1.3238	0.14579	1	FALSE	675.519	158.963	2.0873	0.044769	0.45742	FALSE	288.231	391.817	-0.44295	0.27758	0.96014	FALSE	266.552	383.541	-0.52496	0.17684	0.45536	FALSE	--	--	GO:0016021	integral component of membrane	GO:0017025	TBP-class protein binding	no KO assigned | (RefSeq) phosphate transporter PHO1 homolog 3	http://www.genome.jp/dbget-bin/www_bget?gmx:100819185
Transporter genes	GMPHT1;3	PHT 1;3	sp|O48639|PHT13_ARATH Probable inorganic phosphate transporter 1-3 OS=Arabidopsis thaliana GN=PHT1-3 PE=2 SV=1	0.00383192	4.8737	0	0.072492	10.484	8.42094	0.290107	0	Inf	1	1	FALSE	5.4733	0	Inf	0.044303	0.45555	FALSE	852.488	458.069	0.89612	0.34483	0.98104	FALSE	636.012	447.663	0.50664	0.19964	0.48764	FALSE	GO:0055085//GO:0006810	transmembrane transport//transport	GO:0016020//GO:0016021	membrane//integral component of membrane	GO:0004190//GO:0005215//GO:0022857	aspartic-type endopeptidase activity//transporter activity//transmembrane transporter activity	K08176 MFS transporter, PHS family, inorganic phosphate transporter | (RefSeq) PHT1, PHT1-3; probable inorganic phosphate transporter 1-3	http://www.genome.jp/dbget-bin/www_bget?gmx:100795623
Transporter genes	GMPHT1;6	PHT 1;4	sp|Q96303|PHT14_ARATH Inorganic phosphate transporter 1-4 OS=Arabidopsis thaliana GN=PHT1-4 PE=1 SV=1	3.48627	0.267495	2.84498	3.73947	0.267315	0.112425	269.617	260.693	0.04856	0.90353	1	FALSE	282.627	273.079	0.049579	0.89994	1	FALSE	20.459	23.3127	-0.18838	0.73346	1	FALSE	7.50309	22.7391	-1.5996	0.21237	0.50295	FALSE	GO:0006810//GO:0055085	transport//transmembrane transport	GO:0016021//GO:0016020	integral component of membrane//membrane	GO:0022857//GO:0005215	transmembrane transporter activity//transporter activity	K08176 MFS transporter, PHS family, inorganic phosphate transporter | (RefSeq) PHT1-6, PT6; inorganic phosphate transporter 1-4-like	http://www.genome.jp/dbget-bin/www_bget?gmx:100802365
Transporter genes	GMPHT1;1	PHT 1;7	sp|Q494P0|PHT17_ARATH Probable inorganic phosphate transporter 1-7 OS=Arabidopsis thaliana GN=PHT1-7 PE=2 SV=2	1.78354	3.81826	1.24161	1.92072	4.58023	5.45567	194.313	162.004	0.26235	0.62468	1	FALSE	208.143	169.696	0.29462	0.66514	0.97037	FALSE	498.507	473.91	0.073	0.9784	1	FALSE	558.654	463.9	0.26814	0.6302	0.85823	FALSE	GO:0055085//GO:0006810	transmembrane transport//transport	GO:0016020//GO:0016021	membrane//integral component of membrane	GO:0005215//GO:0022857	transporter activity//transmembrane transporter activity	K08176 MFS transporter, PHS family, inorganic phosphate transporter | (RefSeq) PHT1-1, PT1; probable inorganic phosphate transporter 1-7-like	http://www.genome.jp/dbget-bin/www_bget?gmx:100802890
Transporter genes	GMPHT1;9	PHT 1;9	sp|Q9S735|PHT19_ARATH Probable inorganic phosphate transporter 1-9 OS=Arabidopsis thaliana GN=PHT1-9 PE=2 SV=1	0.00470491	1.736	0	0.13285	2.12468	5.96926	0.285556	0	Inf	1	1	FALSE	8.11088	0	Inf	0.017723	0.29953	FALSE	137.203	125.035	0.13398	0.97634	1	FALSE	362.538	122.9	1.5606	0.015917	0.095842	FALSE	GO:0008053//GO:0071704//GO:0055085	mitochondrial fusion//organic substance metabolic process//transmembrane transport	GO:0016021//GO:0005741	integral component of membrane//mitochondrial outer membrane	GO:0022857//GO:0003924//GO:0016868	transmembrane transporter activity//GTPase activity//intramolecular transferase activity, phosphotransferases	K08176 MFS transporter, PHS family, inorganic phosphate transporter | (RefSeq) PHT1-9, PT3; probable inorganic phosphate transporter 1-9-like	http://www.genome.jp/dbget-bin/www_bget?gmx:100797683
Transporter genes	GMPHT1;14	PHT 1;7	sp|Q494P0|PHT17_ARATH Probable inorganic phosphate transporter 1-7 OS=Arabidopsis thaliana GN=PHT1-7 PE=2 SV=2	0	1.47388	0	0	3.62934	2.87479	0	0	NA	NA	NA	NA	0	0	NA	NA	NA	NA	291.284	143.462	1.0218	0.30137	0.96599	FALSE	213.14	139.306	0.61354	0.30103	0.60534	FALSE	GO:0006508//GO:0006810//GO:0055085//GO:0030436	proteolysis//transport//transmembrane transport//asexual sporulation	GO:0016020//GO:0016021	membrane//integral component of membrane	GO:0022857//GO:0005215//GO:0004190	transmembrane transporter activity//transporter activity//aspartic-type endopeptidase activity	K08176 MFS transporter, PHS family, inorganic phosphate transporter | (RefSeq) PHT1-14; probable inorganic phosphate transporter 1-7-like	http://www.genome.jp/dbget-bin/www_bget?gmx:100780201
Transporter genes	GMPHT1-5	PHT 1;7	sp|Q494P0|PHT17_ARATH Probable inorganic phosphate transporter 1-7 OS=Arabidopsis thaliana GN=PHT1-7 PE=2 SV=2	1.50813	0.406909	0.938967	0.913604	0.222066	0.291717	133.24	96.7342	0.46193	0.55147	1	FALSE	77.0992	101.341	-0.39442	0.60855	0.95106	FALSE	18.6525	39.8029	-1.0935	0.13895	0.84585	FALSE	23.9876	38.9436	-0.6991	0.327	0.63273	FALSE	GO:0055085//GO:0006810	transmembrane transport//transport	GO:0016020//GO:0016021	membrane//integral component of membrane	GO:0005215//GO:0022857	transporter activity//transmembrane transporter activity	K08176 MFS transporter, PHS family, inorganic phosphate transporter | (RefSeq) PT2, Pht1-5; probable inorganic phosphate transporter 1-7-like	http://www.genome.jp/dbget-bin/www_bget?gmx:100792177
Transporter genes	GMPHT1-2	PHT 1;7	sp|Q494P0|PHT17_ARATH Probable inorganic phosphate transporter 1-7 OS=Arabidopsis thaliana GN=PHT1-7 PE=2 SV=2	0	3.23683	0	0	4.81294	1.29743	0	0	NA	NA	NA	NA	0	0	NA	NA	NA	NA	379.448	292.329	0.37631	0.51323	1	FALSE	99.6763	286.405	-1.5227	0.013481	0.08539	FALSE	GO:0006810//GO:0055085	transport//transmembrane transport	GO:0016020//GO:0016021	membrane//integral component of membrane	GO:0022857//GO:0005215	transmembrane transporter activity//transporter activity	K08176 MFS transporter, PHS family, inorganic phosphate transporter | (RefSeq) Pht1-2; probable inorganic phosphate transporter 1-7	http://www.genome.jp/dbget-bin/www_bget?gmx:100819445
Transporter genes	GMPHT1;7	PHT 1;7	sp|Q494P0|PHT17_ARATH Probable inorganic phosphate transporter 1-7 OS=Arabidopsis thaliana GN=PHT1-7 PE=2 SV=2	0.557589	2.49852	0.486912	1.90581	1.87225	1.98737	43.0151	46.0113	-0.097145	0.98944	1	FALSE	148.497	48.217	1.6228	0.317	0.83455	FALSE	146.23	219.886	-0.58852	0.27752	0.96014	FALSE	147.557	214.954	-0.54276	0.27148	0.57383	FALSE	GO:0006810//GO:0055085	transport//transmembrane transport	GO:0016021//GO:0016020	integral component of membrane//membrane	GO:0022857//GO:0005215	transmembrane transporter activity//transporter activity	--	--
Transporter genes	GMPHT1;8	PHT 1;9	sp|Q9S735|PHT19_ARATH Probable inorganic phosphate transporter 1-9 OS=Arabidopsis thaliana GN=PHT1-9 PE=2 SV=1	3.28446	2.96236	3.12212	3.73244	3.92535	5.21567	301.122	326.715	-0.11769	0.68717	1	FALSE	324.915	342.065	-0.074208	0.86029	1	FALSE	351.104	305.288	0.20173	0.65764	1	FALSE	431.057	298.461	0.53034	0.21728	0.50942	FALSE	GO:0055085//GO:0008053	transmembrane transport//mitochondrial fusion	GO:0016021//GO:0005741	integral component of membrane//mitochondrial outer membrane	GO:0022857//GO:0003924	transmembrane transporter activity//GTPase activity	--	--
Transporter genes	LOC100787349	PHT 2;1	sp|Q38954|PHT21_ARATH Inorganic phosphate transporter 2-1, chloroplastic OS=Arabidopsis thaliana GN=PHT2-1 PE=1 SV=1	12.4852	0.597123	21.271	13.9672	0.875364	1.318	1319.15	2619.67	-0.98977	0.0016377	0.12701	FALSE	1434.22	2743.37	-0.93568	0.0070269	0.18008	FALSE	91.3331	73.0812	0.32164	0.52366	1	FALSE	124.796	71.1864	0.8099	0.12921	0.37883	FALSE	GO:0006817	phosphate ion transport	GO:0016020	membrane	GO:0005315	inorganic phosphate transmembrane transporter activity	K14640 solute carrier family 20 (sodium-dependent phosphate transporter) | (RefSeq) inorganic phosphate transporter 2-1, chloroplastic-like	http://www.genome.jp/dbget-bin/www_bget?gmx:100787349
Transporter genes	LOC100787472	PHT 2;1	sp|Q38954|PHT21_ARATH Inorganic phosphate transporter 2-1, chloroplastic OS=Arabidopsis thaliana GN=PHT2-1 PE=1 SV=1	11.8267	0.162419	14.8958	10.9501	0.0468188	0.196859	1262.26	1850.22	-0.55169	0.081208	1	FALSE	1132.34	1937.55	-0.77493	0.031385	0.39414	FALSE	4.88313	19.3469	-1.9862	0.061301	0.65889	FALSE	18.5581	18.9238	-0.02816	0.99471	1	FALSE	GO:0007165//GO:0006817	signal transduction//phosphate ion transport	GO:0016020//GO:0016021	membrane//integral component of membrane	GO:0005315//GO:0004871	inorganic phosphate transmembrane transporter activity//signal transducer activity	K14640 solute carrier family 20 (sodium-dependent phosphate transporter) | (RefSeq) inorganic phosphate transporter 2-1, chloroplastic-like	http://www.genome.jp/dbget-bin/www_bget?gmx:100787472
Transporter genes	LOC106795520	PHT 2;1	sp|Q38954|PHT21_ARATH Inorganic phosphate transporter 2-1, chloroplastic OS=Arabidopsis thaliana GN=PHT2-1 PE=1 SV=1	1.30502	0.393046	2.00367	0.722697	1.00339	0.500594	88.1522	158.046	-0.84228	0.18234	1	FALSE	46.7634	165.543	-1.8238	0.014646	0.27049	FALSE	66.606	29.3831	1.1807	0.10998	0.79455	FALSE	30.6145	28.7896	0.088663	1	1	FALSE	--	--	--	--	--	--	--	--
Transporter genes	LOC100807710	NRT 2;4	sp|Q9FJH8|NRT24_ARATH High affinity nitrate transporter 2.4 OS=Arabidopsis thaliana GN=NRT2.4 PE=2 SV=1	0	4.53281	0	0	0.107104	0	0	0	NA	NA	NA	NA	0	0	NA	NA	NA	NA	9.88107	501.079	-5.6642	1.95e-17	8.65e-14	TRUE	0	488.631	#NAME?	1.61e-30	2.18e-27	TRUE	GO:0006754//GO:0055085	ATP biosynthetic process//transmembrane transport	GO:0016021//GO:0000275	integral component of membrane//mitochondrial proton-transporting ATP synthase complex, catalytic core F(1)	GO:0005524//GO:0016887	ATP binding//ATPase activity	K02575 MFS transporter, NNP family, nitrate/nitrite transporter | (RefSeq) high affinity nitrate transporter 2.4	http://www.genome.jp/dbget-bin/www_bget?gmx:100807710
Transporter genes	LOC100803196	NRT 2;5	sp|Q9LPV5|NRT25_ARATH High affinity nitrate transporter 2.5 OS=Arabidopsis thaliana GN=NRT2.5 PE=1 SV=1	0.00338014	0.108101	0.0407376	0.0164061	0.265276	1.16285	0.285556	4.20315	-3.8796	0.13613	1	FALSE	1.34165	4.40077	-1.7138	0.42705	0.8883	FALSE	23.8942	11.4954	1.0556	0.22953	0.93371	FALSE	97.3542	11.1828	3.122	3.07e-05	0.00068123	TRUE	GO:0055085	transmembrane transport	GO:0016021	integral component of membrane	--	--	K02575 MFS transporter, NNP family, nitrate/nitrite transporter | (RefSeq) high affinity nitrate transporter 2.5-like	http://www.genome.jp/dbget-bin/www_bget?gmx:100803196
Transporter genes	LOC100787888	NRT 2;5	sp|Q9LPV5|NRT25_ARATH High affinity nitrate transporter 2.5 OS=Arabidopsis thaliana GN=NRT2.5 PE=1 SV=1	0.120048	16.5736	0.206992	0.028209	24.5422	6.4336	10.8292	22.7879	-1.0733	0.37003	1	FALSE	2.74429	23.86	-3.1201	0.015377	0.27676	FALSE	2325.8	1809.38	0.36223	0.42849	0.99347	FALSE	570.387	1770.05	-1.6338	1.16e-05	0.00029852	TRUE	GO:0055085	transmembrane transport	GO:0016021	integral component of membrane	--	--	K02575 MFS transporter, NNP family, nitrate/nitrite transporter | (RefSeq) high affinity nitrate transporter 2.5-like	http://www.genome.jp/dbget-bin/www_bget?gmx:100787888
Transporter genes	LOC100794996	NRT 3;1	sp|Q9FGS5|NRT31_ARATH High-affinity nitrate transporter 3.1 OS=Arabidopsis thaliana GN=NRT3.1 PE=1 SV=1	1.742	13.9015	1.19241	1.25519	7.47567	4.9402	94.1493	73.7159	0.35297	0.70842	1	FALSE	62.5924	77.1854	-0.30234	0.75368	0.99006	FALSE	391.838	845.957	-1.1103	0.0075085	0.22978	FALSE	241.447	826.496	-1.7753	1.8e-05	0.00043294	TRUE	GO:0010167//GO:0015706	response to nitrate//nitrate transport	--	--	--	--	no KO assigned | (RefSeq) high-affinity nitrate transporter 3.1-like	http://www.genome.jp/dbget-bin/www_bget?gmx:100794996
Transporter genes	LOC100802333	NRT 3;1	sp|Q9FGS5|NRT31_ARATH High-affinity nitrate transporter 3.1 OS=Arabidopsis thaliana GN=NRT3.1 PE=1 SV=1	1.79347	61.274	1.04782	4.35997	27.1326	21.4179	88.03	59.1854	0.57275	0.50705	1	FALSE	206.012	61.9705	1.7331	0.03303	0.40361	FALSE	1307.84	3489.26	-1.4157	0.020102	0.4014	FALSE	970.789	3399.81	-1.8082	0.0040095	0.034645	TRUE	GO:0015706//GO:0010167	nitrate transport//response to nitrate	--	--	--	--	no KO assigned | (RefSeq) high-affinity nitrate transporter 3.1-like	http://www.genome.jp/dbget-bin/www_bget?gmx:100802333
Transporter genes	NRT2	NRT 2;4	sp|Q9FJH8|NRT24_ARATH High affinity nitrate transporter 2.4 OS=Arabidopsis thaliana GN=NRT2.4 PE=2 SV=1	0	250.808	0	0.00366052	15.7843	0.414885	0	0	NA	NA	NA	NA	0.289673	0	Inf	1	1	FALSE	1249.32	24310.6	-4.2824	0.11561	0.80659	FALSE	29.7246	23574.5	-9.6314	0.0059015	0.046247	TRUE	GO:0055085	transmembrane transport	GO:0016021	integral component of membrane	--	--	K02575 MFS transporter, NNP family, nitrate/nitrite transporter | (RefSeq) NRT2, GmNRT2; NRT2 protein	http://www.genome.jp/dbget-bin/www_bget?gmx:547946
Transporter genes	LOC100782969	NRT 2;4	sp|Q9FJH8|NRT24_ARATH High affinity nitrate transporter 2.4 OS=Arabidopsis thaliana GN=NRT2.4 PE=2 SV=1	0	2.53614	0.0211372	0.0112493	1.16738	2.00312	0	1.82724	#NAME?	0.21259	1	FALSE	0.78898	1.91099	-1.2763	0.66875	0.97215	FALSE	91.7718	234.347	-1.3525	0.010249	0.27581	FALSE	138.882	228.562	-0.71873	0.50873	0.78214	FALSE	GO:0055085	transmembrane transport	GO:0016021	integral component of membrane	--	--	K02575 MFS transporter, NNP family, nitrate/nitrite transporter | (RefSeq) high affinity nitrate transporter 2.4-like	http://www.genome.jp/dbget-bin/www_bget?gmx:100782969
Transporter genes	LOC100777963	APP 6	sp|P92934|AAP6_ARATH Amino acid permease 6 OS=Arabidopsis thaliana GN=AAP6 PE=1 SV=1	2.58177	19.1404	4.47736	5.23906	17.625	16.3394	174.256	348.623	-1.0005	0.059883	0.98414	FALSE	343.225	364.876	-0.08825	0.80244	1	FALSE	1196.4	1496.18	-0.32259	0.44414	0.99761	FALSE	1049.26	1461.54	-0.47812	0.2706	0.57284	FALSE	--	--	--	--	GO:0008430	selenium binding	no KO assigned | (RefSeq) amino acid permease 6-like	http://www.genome.jp/dbget-bin/www_bget?gmx:100777963
Transporter genes	LOC100806335	APP 6	sp|P92934|AAP6_ARATH Amino acid permease 6 OS=Arabidopsis thaliana GN=AAP6 PE=1 SV=1	3.79797	23.386	6.40258	7.77588	23.1352	16.94	266.392	514.521	-0.94968	0.023828	0.66733	FALSE	521.756	538.652	-0.045979	0.87825	1	FALSE	1595.93	1845.8	-0.20985	0.60499	1	FALSE	1100.02	1804.62	-0.71417	0.14736	0.4102	FALSE	--	--	--	--	GO:0008430	selenium binding	no KO assigned | (RefSeq) amino acid permease 6-like	http://www.genome.jp/dbget-bin/www_bget?gmx:100806335
Transporter genes	LOC100804356	NIP 5;1	sp|Q9SV84|NIP51_ARATH Probable aquaporin NIP5-1 OS=Arabidopsis thaliana GN=NIP5-1 PE=2 SV=1	0.298035	15.9367	0.156108	0.526703	20.7724	8.13414	21.1481	13.7156	0.6247	0.54264	1	FALSE	37.2459	14.3602	1.375	0.19197	0.7439	FALSE	1558	1379.46	0.1756	0.70175	1	FALSE	557.402	1350.07	-1.2762	0.0028526	0.026983	TRUE	GO:0006810//GO:0008053	transport//mitochondrial fusion	GO:0016020//GO:0016021//GO:0005741	membrane//integral component of membrane//mitochondrial outer membrane	GO:0005215//GO:0003924	transporter activity//GTPase activity	K09874 aquaporin NIP | (RefSeq) probable aquaporin NIP5-1	http://www.genome.jp/dbget-bin/www_bget?gmx:100804356
Transporter genes	LOC100798410	NIP 6;1	sp|Q9SAI4|NIP61_ARATH Aquaporin NIP6-1 OS=Arabidopsis thaliana GN=NIP6-1 PE=1 SV=1	0.433919	0.782668	0.649702	0.711865	0.832804	0.0187406	35.0768	58.4929	-0.73775	0.31861	1	FALSE	53.784	61.2261	-0.18697	0.82136	1	FALSE	64.4729	69.7237	-0.11296	0.76013	1	FALSE	1.44544	68.3213	-5.5628	2.01e-08	1.12e-06	TRUE	GO:0006810	transport	GO:0016020	membrane	GO:0005215//GO:0005515	transporter activity//protein binding	K09874 aquaporin NIP | (RefSeq) aquaporin NIP6-1-like	http://www.genome.jp/dbget-bin/www_bget?gmx:100798410
Transporter genes	LOC100806988	PIP 2	sp|P25794|PIP2_PEA Probable aquaporin PIP-type 7a OS=Pisum sativum GN=TRG-31 PE=2 SV=2	0.0371041	4.33515	0.472381	0.050313	4.53491	0.265318	1.24447	19.2286	-3.9496	0.010426	0.43005	FALSE	1.77236	20.1396	-3.5063	0.014888	0.27204	FALSE	152.332	167.566	-0.13751	0.74361	1	FALSE	8.63247	163.939	-4.2472	8.1e-10	5.96e-08	TRUE	GO:0006810	transport	GO:0016020	membrane	GO:0005215	transporter activity	K09872 aquaporin PIP | (RefSeq) probable aquaporin PIP-type 7a	http://www.genome.jp/dbget-bin/www_bget?gmx:100806988
Transporter genes	LOC100775766	PIP 2	sp|P25794|PIP2_PEA Probable aquaporin PIP-type 7a OS=Pisum sativum GN=TRG-31 PE=2 SV=2	406.32	568.898	409.585	434.114	314.911	177.423	15525.3	18981.8	-0.28999	0.6345	1	FALSE	16347.3	19887.5	-0.2828	0.65477	0.96636	FALSE	11943.4	24668.4	-1.0464	0.026948	0.46029	FALSE	6268.32	24154.8	-1.9462	7.46e-05	0.0014362	TRUE	GO:0006810	transport	GO:0016020	membrane	GO:0005215	transporter activity	K09872 aquaporin PIP | (RefSeq) probable aquaporin PIP-type 7a	http://www.genome.jp/dbget-bin/www_bget?gmx:100775766
Transporter genes	LOC100809467	PIP 1;2	sp|Q7XSQ9|PIP12_ORYSJ Probable aquaporin PIP1-2 OS=Oryza sativa subsp. japonica GN=PIP1-2 PE=2 SV=3	1.45016	10.6307	1.18887	1.95316	9.39282	3.84677	82.6636	81.8866	0.013625	0.92983	1	FALSE	109.321	85.731	0.35069	0.58952	0.94427	FALSE	548.235	707.428	-0.36779	0.31629	0.97239	FALSE	209.378	692.592	-1.7259	0.00025276	0.0039289	TRUE	GO:0006810	transport	GO:0016020	membrane	GO:0005198//GO:0005215	structural molecule activity//transporter activity	K09872 aquaporin PIP | (RefSeq) probable aquaporin PIP1-2	http://www.genome.jp/dbget-bin/www_bget?gmx:100809467
Transporter genes	LOC100785783	PIP 2;7	sp|Q9ATM4|PIP27_MAIZE Aquaporin PIP2-7 OS=Zea mays GN=PIP2-7 PE=2 SV=1	23.7539	0.539003	68.4622	22.4307	0.895565	0.459489	1156.78	3909.78	-1.757	5.19e-05	0.01009	TRUE	1054.89	4095.16	-1.9568	2.65e-06	0.00044326	TRUE	41.8702	28.9037	0.53467	0.54633	1	FALSE	20.5043	28.3167	-0.46573	0.49214	0.77032	FALSE	GO:0006810	transport	GO:0016020	membrane	GO:0005215	transporter activity	K09872 aquaporin PIP | (RefSeq) aquaporin PIP2-7-like	http://www.genome.jp/dbget-bin/www_bget?gmx:100785783
Transporter genes	LOC100807883	PIP 2;1	sp|P43286|PIP21_ARATH Aquaporin PIP2-1 OS=Arabidopsis thaliana GN=PIP2-1 PE=1 SV=1	395.708	0.139458	473.158	280.743	0.0302398	1.5015	20133.5	27776.7	-0.46428	0.22701	1	FALSE	13812.5	29089.8	-1.0745	0.0093044	0.21209	FALSE	1.49499	7.74142	-2.3725	0.10218	0.77822	FALSE	69.7617	7.58411	3.2014	0.00027326	0.0041773	TRUE	GO:0006810	transport	GO:0016020	membrane	GO:0005215	transporter activity	K09872 aquaporin PIP | (RefSeq) aquaporin PIP2-1	http://www.genome.jp/dbget-bin/www_bget?gmx:100807883
Transporter genes	LOC100817292	PIP 2;2	sp|P43287|PIP22_ARATH Aquaporin PIP2-2 OS=Arabidopsis thaliana GN=PIP2-2 PE=1 SV=2	163.806	232.953	231.9	119.501	176.392	59.0092	5111.21	8964.08	-0.81049	0.1655	1	FALSE	3724.43	9389.96	-1.3341	0.0132	0.2569	FALSE	5620.75	8502.84	-0.59718	0.33245	0.9798	FALSE	1724.34	8338.76	-2.2738	0.0056706	0.044935	TRUE	GO:0006810	transport	GO:0016020	membrane	GO:0005215	transporter activity	K09872 aquaporin PIP | (RefSeq) aquaporin PIP2-2	http://www.genome.jp/dbget-bin/www_bget?gmx:100817292
Transporter genes	LOC100782155	PIP 2;2	sp|P43287|PIP22_ARATH Aquaporin PIP2-2 OS=Arabidopsis thaliana GN=PIP2-2 PE=1 SV=2	9.62752	64.6145	14.099	9.30855	27.2376	17.6907	485.088	860.165	-0.82637	0.15418	1	FALSE	461.043	900.951	-0.96655	0.091615	0.59789	FALSE	1400.66	3826.04	-1.4497	0.00015784	0.014199	TRUE	834.407	3738.79	-2.1637	3.15e-08	1.66e-06	TRUE	GO:0055114//GO:0006810	oxidation-reduction process//transport	GO:0016020	membrane	GO:0005215//GO:0016491	transporter activity//oxidoreductase activity	K09872 aquaporin PIP | (RefSeq) aquaporin PIP2-2-like	http://www.genome.jp/dbget-bin/www_bget?gmx:100782155
Transporter genes	LOC100815583	PIP 2;5	sp|Q9SV31|PIP25_ARATH Probable aquaporin PIP2-5 OS=Arabidopsis thaliana GN=PIP2-5 PE=1 SV=1	315.777	286.505	705.479	330.798	194.547	96.6704	10039.4	27212.1	-1.4386	0.00072556	0.071901	FALSE	10382.1	28502.8	-1.457	0.00073857	0.040234	TRUE	6202.71	10396.9	-0.74519	0.17746	0.8968	FALSE	2826.47	10190.4	-1.8501	0.014191	0.088504	FALSE	GO:0006810	transport	GO:0016020	membrane	GO:0005215	transporter activity	K09872 aquaporin PIP | (RefSeq) aquaporin PIP2-1-like	http://www.genome.jp/dbget-bin/www_bget?gmx:100815583
Transporter genes	PIP	PIP 2;7	sp|Q9ATM4|PIP27_MAIZE Aquaporin PIP2-7 OS=Zea mays GN=PIP2-7 PE=2 SV=1	85.5742	135.034	34.07	127.947	160.319	65.7676	3315.66	1583.78	1.0659	0.00058085	0.062078	FALSE	4896.79	1658.42	1.562	6.22e-06	0.0008968	TRUE	6246.46	5981.53	0.062525	0.99154	1	FALSE	2387.59	5866.73	-1.297	0.049148	0.20708	FALSE	GO:0006810	transport	GO:0016020	membrane	GO:0005215	transporter activity	K09872 aquaporin PIP | (RefSeq) PIP; prolactin-induced protein	http://www.genome.jp/dbget-bin/www_bget?gmx:100811119
Transporter genes	LOC100808290	PIP 2;8	sp|Q9ZVX8|PIP28_ARATH Probable aquaporin PIP2-8 OS=Arabidopsis thaliana GN=PIP2-8 PE=1 SV=1	17.2258	51.9713	13.2762	21.4045	48.479	30.9525	1264.61	1157.1	0.12818	0.68629	1	FALSE	1548.74	1211.61	0.35417	0.35342	0.85159	FALSE	3570.19	4452.85	-0.31873	0.42991	0.99354	FALSE	2144.58	4349.13	-1.02	0.0064444	0.049325	TRUE	GO:0006810	transport	GO:0016020	membrane	GO:0005215	transporter activity	no KO assigned | (RefSeq) uncharacterized LOC100808290	http://www.genome.jp/dbget-bin/www_bget?gmx:100808290
Transporter genes	SPCP1	TIP 1	sp|Q9FY14|TIP1_MEDTR Probable aquaporin TIP-type OS=Medicago truncatula GN=AQP1 PE=1 SV=1	407.352	632.433	595.221	450.481	620.645	174.89	10407	17760	-0.77108	0.035712	0.8057	FALSE	11354.1	18597.8	-0.71192	0.054148	0.49502	FALSE	15509.7	18081.2	-0.22132	0.57275	1	FALSE	4084.1	17721.2	-2.1174	0.00084619	0.01061	TRUE	GO:0006820//GO:0006810	anion transport//transport	GO:0016021//GO:0016020	integral component of membrane//membrane	GO:0005215	transporter activity	K09873 aquaporin TIP | (RefSeq) SPCP1; nodulin-26	http://www.genome.jp/dbget-bin/www_bget?gmx:547967
Transporter genes	LOC547794	TIP 1;3	sp|O82598|TIP13_ARATH Aquaporin TIP1-3 OS=Arabidopsis thaliana GN=TIP1-3 PE=1 SV=1	25.9341	11.0424	36.8071	26.7107	1.49154	3.82898	814.602	1478.17	-0.85965	0.60858	1	FALSE	830.041	1549.45	-0.9005	0.5744	0.93936	FALSE	48.1039	414.83	-3.1083	8.21e-05	0.0084539	TRUE	108.765	405.013	-1.8968	0.033847	0.1604	FALSE	GO:0006810	transport	GO:0016020	membrane	GO:0005215	transporter activity	K09873 aquaporin TIP | (RefSeq) nodulin-26	http://www.genome.jp/dbget-bin/www_bget?gmx:547794
Transporter genes	LOC100527333	TIP 2;2	sp|Q41975|TIP22_ARATH Probable aquaporin TIP2-2 OS=Arabidopsis thaliana GN=TIP2-2 PE=1 SV=2	103.281	1029.64	79.9722	93.1879	856.875	205.989	2516.86	2296.7	0.13206	0.73343	1	FALSE	2247.42	2405.02	-0.097779	0.83018	1	FALSE	20456.8	28529	-0.47985	0.33634	0.98029	FALSE	4589.75	27900.8	-2.6038	3.63e-07	1.45e-05	TRUE	GO:0006810	transport	GO:0016020	membrane	GO:0005215	transporter activity	K09873 aquaporin TIP | (RefSeq) uncharacterized LOC100527333	http://www.genome.jp/dbget-bin/www_bget?gmx:100527333
Transporter genes	LOC100793258	TIP 4;1	sp|O82316|TIP41_ARATH Aquaporin TIP4-1 OS=Arabidopsis thaliana GN=TIP4-1 PE=2 SV=1	6.05238	15.7195	2.5602	7.95236	15.9368	1.49839	222.204	111.456	0.99541	0.35534	1	FALSE	286.502	116.627	1.2966	0.22161	0.76958	FALSE	604.317	681.084	-0.17253	0.76108	1	FALSE	54.3918	668.496	-3.6195	0.0012815	0.014585	TRUE	GO:0006810	transport	GO:0016020	membrane	GO:0005215	transporter activity	K09873 aquaporin TIP | (RefSeq) aquaporin TIP4-1-like	http://www.genome.jp/dbget-bin/www_bget?gmx:100793258
Transporter genes	LOC100811447	TIP 4;1	sp|O82316|TIP41_ARATH Aquaporin TIP4-1 OS=Arabidopsis thaliana GN=TIP4-1 PE=2 SV=1	3.39451	108.446	2.51571	5.14168	85.7391	21.0639	147.704	126.678	0.22155	0.82413	1	FALSE	217.808	132.532	0.71672	0.413	0.88179	FALSE	3803.6	5546.86	-0.54431	0.15301	0.87057	FALSE	873.77	5431.17	-2.6359	4.25e-07	1.67e-05	TRUE	GO:0006810	transport	GO:0016020	membrane	GO:0005215	transporter activity	K09873 aquaporin TIP | (RefSeq) aquaporin TIP4-1	http://www.genome.jp/dbget-bin/www_bget?gmx:100811447
Transporter genes	LOC100791198	Lsi2-like	sp|Q54GU0|ARSB_DICDI Putative transporter arsB OS=Dictyostelium discoideum GN=arsB PE=2 SV=1	0.897403	0.208621	0.300258	1.76014	6.64535	15.7485	82.3743	33.5392	1.2963	0.14135	1	FALSE	156.599	35.1067	2.1573	0.042377	0.44822	FALSE	636.355	23.2735	4.7731	5.78e-13	7.35e-10	TRUE	1382.89	22.7189	5.9276	7.05e-34	1.85e-30	TRUE	GO:0015700//GO:0055085//GO:0051262//GO:0006810//GO:0006260//GO:0006814	arsenite transport//transmembrane transport//protein tetramerization//transport//DNA replication//sodium ion transport	GO:0005664//GO:0016021//GO:0016020	nuclear origin of replication recognition complex//integral component of membrane//membrane	GO:0005215//GO:0015105//GO:0003677//GO:0015385	transporter activity//arsenite transmembrane transporter activity//DNA binding//sodium:proton antiporter activity	no KO assigned | (RefSeq) putative transporter arsB	http://www.genome.jp/dbget-bin/www_bget?gmx:100818695
Transporter genes	LOC100792256	Lsi2-like	sp|Q54GU0|ARSB_DICDI Putative transporter arsB OS=Dictyostelium discoideum GN=arsB PE=2 SV=1	1.82209	0.0364114	0.354769	1.08078	0.0764796	0.246321	160.64	39.0494	2.0405	0.0033118	0.20413	FALSE	99.9952	40.9124	1.2893	0.48405	0.91144	FALSE	7.12734	3.78109	0.91456	0.80689	1	FALSE	21.7578	3.69405	2.5583	0.17054	0.44525	FALSE	GO:0055085//GO:0015700	transmembrane transport//arsenite transport	GO:0016021	integral component of membrane	GO:0015105	arsenite transmembrane transporter activity	no KO assigned | (RefSeq) putative transporter arsB	http://www.genome.jp/dbget-bin/www_bget?gmx:100792256
Transporter genes	LOC100781849	Lsi2-like	sp|Q54GU0|ARSB_DICDI Putative transporter arsB OS=Dictyostelium discoideum GN=arsB PE=2 SV=1	16.5487	19.3608	13.1976	12.5613	23.015	10.3995	1253.04	1171.45	0.097136	0.83177	1	FALSE	938.582	1226.64	-0.38616	0.24951	0.7903	FALSE	1733.14	1658.09	0.063864	0.90206	1	FALSE	723.429	1624.97	-1.1675	0.025957	0.13379	FALSE	GO:0015700//GO:0055085//GO:0006814	arsenite transport//transmembrane transport//sodium ion transport	GO:0016021	integral component of membrane	GO:0015385//GO:0015105	sodium:proton antiporter activity//arsenite transmembrane transporter activity	no KO assigned | (RefSeq) putative transporter arsB	http://www.genome.jp/dbget-bin/www_bget?gmx:100781849
Transporter genes	LOC100791733	Lsi2-like	sp|Q54GU0|ARSB_DICDI Putative transporter arsB OS=Dictyostelium discoideum GN=arsB PE=2 SV=1	0.0111466	8.43774	0	0.0757608	7.98618	8.43016	0.856669	0	Inf	0.56448	1	FALSE	5.62958	0	Inf	0.096143	0.60743	FALSE	649.546	780.171	-0.26436	0.58179	1	FALSE	635.635	764.697	-0.26669	0.49592	0.77308	FALSE	GO:0055085//GO:0033227//GO:0015700//GO:0006260//GO:0006814	transmembrane transport//dsRNA transport//arsenite transport//DNA replication//sodium ion transport	GO:0005664//GO:0016021	nuclear origin of replication recognition complex//integral component of membrane	GO:0015105//GO:0051033//GO:0003677//GO:0015385	arsenite transmembrane transporter activity//RNA transmembrane transporter activity//DNA binding//sodium:proton antiporter activity	no KO assigned | (RefSeq) putative transporter arsB	http://www.genome.jp/dbget-bin/www_bget?gmx:100791733
Transporter genes	LOC100819225	Lsi2-like	sp|Q54GU0|ARSB_DICDI Putative transporter arsB OS=Dictyostelium discoideum GN=arsB PE=2 SV=1	0.0195106	3.00297	0.0279806	0.037324	1.10302	2.11071	1.42778	2.31983	-0.70024	0.80099	1	FALSE	2.84337	2.42545	0.22935	1	1	FALSE	85.4751	270.769	-1.6635	0.0013666	0.072168	FALSE	151.465	264.52	-0.80439	0.12465	0.37078	FALSE	GO:0006260//GO:0006814//GO:0055085//GO:0015700//GO:0033227	DNA replication//sodium ion transport//transmembrane transport//arsenite transport//dsRNA transport	GO:0016021//GO:0005664	integral component of membrane//nuclear origin of replication recognition complex	GO:0015385//GO:0015105//GO:0051033//GO:0003677	sodium:proton antiporter activity//arsenite transmembrane transporter activity//RNA transmembrane transporter activity//DNA binding	no KO assigned | (RefSeq) putative transporter arsB	http://www.genome.jp/dbget-bin/www_bget?gmx:100819225
Assimilatory enzyme genes	LOC100817530	APS 1	sp|Q9LIK9|APS1_ARATH ATP sulfurylase 1, chloroplastic OS=Arabidopsis thaliana GN=APS1 PE=1 SV=1	21.7313	233.962	36.4652	42.6767	203.5	124.34	1097.7	2254.09	-1.0381	0.1515	1	FALSE	2177.45	2361.77	-0.11723	0.87516	1	FALSE	10298.1	13754.5	-0.41752	0.33998	0.98029	FALSE	5893.14	13430.8	-1.1884	0.0071461	0.053252	FALSE	GO:0006820	anion transport	GO:0016021	integral component of membrane	GO:0004781	sulfate adenylyltransferase (ATP) activity	K13811 3'-phosphoadenosine 5'-phosphosulfate synthase [EC:2.7.7.4 2.7.1.25] | (RefSeq) ATP sulfurylase 1, chloroplastic	http://www.genome.jp/dbget-bin/www_bget?gmx:100817530
Assimilatory enzyme genes	LOC547634	APS 1	sp|Q9LIK9|APS1_ARATH ATP sulfurylase 1, chloroplastic OS=Arabidopsis thaliana GN=APS1 PE=1 SV=1	44.5529	567.561	60.1681	95.3298	548.714	502.129	1529.76	2412.02	-0.65693	0.033132	0.78107	FALSE	3184.01	2525.39	0.33434	0.42207	0.88572	FALSE	18695.8	22386.6	-0.25992	0.6005	1	FALSE	15983	21872.7	-0.45259	0.36219	0.66645	FALSE	--	--	--	--	GO:0004781	sulfate adenylyltransferase (ATP) activity	K13811 3'-phosphoadenosine 5'-phosphosulfate synthase [EC:2.7.7.4 2.7.1.25] | (RefSeq) ATP sulfurylase	http://www.genome.jp/dbget-bin/www_bget?gmx:547634
Assimilatory enzyme genes	LOC100805275	APS 2	sp|Q43870|APS2_ARATH ATP sulfurylase 2 OS=Arabidopsis thaliana GN=APS2 PE=1 SV=1	14.8662	0.45304	39.2298	13.3498	0.394473	1.47402	1409.31	4352.2	-1.6268	3.82e-07	0.00017597	TRUE	1226.57	4556.89	-1.8934	1.1e-07	3e-05	TRUE	37.3997	49.2099	-0.39592	0.51361	1	FALSE	126.672	48.0625	1.3981	0.020347	0.11344	FALSE	--	--	--	--	GO:0004781	sulfate adenylyltransferase (ATP) activity	K13811 3'-phosphoadenosine 5'-phosphosulfate synthase [EC:2.7.7.4 2.7.1.25] | (RefSeq) ATP sulfurylase 2	http://www.genome.jp/dbget-bin/www_bget?gmx:100805275
Assimilatory enzyme genes	LOC100819536	APR 3	sp|P92980|APR3_ARATH 5&apos;-adenylylsulfate reductase 3, chloroplastic OS=Arabidopsis thaliana GN=APR3 PE=2 SV=2	21.2875	218.434	32.4943	32.9125	96.8078	98.6738	1099.67	1995.93	-0.86	0.14077	1	FALSE	1660.15	2091.08	-0.33294	0.61939	0.95519	FALSE	4949.37	12779.5	-1.3685	0.0004945	0.034477	TRUE	4663.34	12488.2	-1.4211	0.00095065	0.011613	TRUE	GO:0045454//GO:0008152//GO:0055114	cell redox homeostasis//metabolic process//oxidation-reduction process	--	--	GO:0016209//GO:0003824//GO:0016491	antioxidant activity//catalytic activity//oxidoreductase activity	K05907 adenylyl-sulfate reductase (glutathione) [EC:1.8.4.9] | (RefSeq) 5'-adenylylsulfate reductase 3, chloroplastic-like	http://www.genome.jp/dbget-bin/www_bget?gmx:100819536
Assimilatory enzyme genes	LOC100799978	APR 3	sp|P92980|APR3_ARATH 5&apos;-adenylylsulfate reductase 3, chloroplastic OS=Arabidopsis thaliana GN=APR3 PE=2 SV=2	24.6757	84.5124	30.9303	42.3745	101.645	135.591	1475.84	2222.7	-0.59077	0.083792	1	FALSE	2454.25	2327.91	0.076244	0.73911	0.98595	FALSE	6169.05	5757.51	0.099602	0.98089	1	FALSE	7660.08	5636.48	0.44257	0.4846	0.76519	FALSE	GO:0009306//GO:0045454//GO:0055114//GO:0008152	protein secretion//cell redox homeostasis//oxidation-reduction process//metabolic process	GO:0005788	endoplasmic reticulum lumen	GO:0016491//GO:0016209//GO:0003824	oxidoreductase activity//antioxidant activity//catalytic activity	K05907 adenylyl-sulfate reductase (glutathione) [EC:1.8.4.9] | (RefSeq) 5'-adenylylsulfate reductase 3, chloroplastic	http://www.genome.jp/dbget-bin/www_bget?gmx:100799978
Assimilatory enzyme genes	LOC547630	APR 3	sp|P92980|APR3_ARATH 5&apos;-adenylylsulfate reductase 3, chloroplastic OS=Arabidopsis thaliana GN=APR3 PE=2 SV=2	52.0357	107.765	77.7174	57.9012	88.7468	77.6594	2617.64	4635.87	-0.82457	0.01048	0.4307	FALSE	2835.27	4855.34	-0.77609	0.023524	0.34457	FALSE	4466.26	6131.24	-0.45711	0.34619	0.98104	FALSE	3633.11	5997.78	-0.72322	0.16592	0.43837	FALSE	GO:0008152//GO:0055114//GO:0045454//GO:0009306	metabolic process//oxidation-reduction process//cell redox homeostasis//protein secretion	GO:0005788	endoplasmic reticulum lumen	GO:0016209//GO:0003824//GO:0016491	antioxidant activity//catalytic activity//oxidoreductase activity	--	--
Assimilatory enzyme genes	LOC100794561	TRXB 3	sp|O22229|TRXB3_ARATH NADPH-dependent thioredoxin reductase 3 OS=Arabidopsis thaliana GN=NTRC PE=1 SV=2	50.9643	3.33069	72.3612	35.493	3.67307	7.0472	4341.99	7233.37	-0.73631	0.021996	0.64528	FALSE	2955.6	7575.41	-1.3579	0.00010422	0.0093416	TRUE	308.776	323.512	-0.067259	0.92863	1	FALSE	551.433	316.188	0.8024	0.055768	0.22437	FALSE	GO:0045454//GO:0019354//GO:0008033//GO:0055114//GO:0006779	cell redox homeostasis//siroheme biosynthetic process//tRNA processing//oxidation-reduction process//porphyrin-containing compound biosynthetic process	--	--	GO:0050660//GO:0071949//GO:0016491//GO:0009055//GO:0015035//GO:0043115	flavin adenine dinucleotide binding//FAD binding//oxidoreductase activity//electron carrier activity//protein disulfide oxidoreductase activity//precorrin-2 dehydrogenase activity	K00384 thioredoxin reductase (NADPH) [EC:1.8.1.9] | (RefSeq) NADPH-dependent thioredoxin reductase 3-like	http://www.genome.jp/dbget-bin/www_bget?gmx:100794561
Assimilatory enzyme genes	LOC100819254	TRXB 3	sp|O22229|TRXB3_ARATH NADPH-dependent thioredoxin reductase 3 OS=Arabidopsis thaliana GN=NTRC PE=1 SV=2	46.2692	3.70146	54.2844	36.8729	8.78341	11.5989	3469.48	4775.87	-0.46105	0.13526	1	FALSE	2705.24	5001.45	-0.88659	0.0091056	0.20999	FALSE	649.408	309.818	1.0677	0.045037	0.57958	FALSE	803.484	303.779	1.4032	0.0012324	0.014211	TRUE	GO:0008033//GO:0055114//GO:0006779//GO:0045454//GO:0019354	tRNA processing//oxidation-reduction process//porphyrin-containing compound biosynthetic process//cell redox homeostasis//siroheme biosynthetic process	--	--	GO:0043115//GO:0071949//GO:0050660//GO:0015035//GO:0009055//GO:0016491	precorrin-2 dehydrogenase activity//FAD binding//flavin adenine dinucleotide binding//protein disulfide oxidoreductase activity//electron carrier activity//oxidoreductase activity	K00384 thioredoxin reductase (NADPH) [EC:1.8.1.9] | (RefSeq) NADPH-dependent thioredoxin reductase 3	http://www.genome.jp/dbget-bin/www_bget?gmx:100819254
Assimilatory enzyme genes	LOC100786086	TRXB 2	sp|Q39242|TRXB2_ARATH Thioredoxin reductase 2 OS=Arabidopsis thaliana GN=NTR2 PE=2 SV=2	21.4959	101.501	21.9899	22.7519	59.0232	40.7459	846.084	1028.84	-0.28214	0.42928	1	FALSE	876.31	1077.36	-0.29799	0.43063	0.88989	FALSE	2343.22	4712.76	-1.0081	0.010064	0.27297	FALSE	1513.61	4596.83	-1.6026	4.52e-05	0.00094844	TRUE	GO:0019354//GO:0008033//GO:0006779//GO:0055114	siroheme biosynthetic process//tRNA processing//porphyrin-containing compound biosynthetic process//oxidation-reduction process	--	--	GO:0071949//GO:0050660//GO:0016491//GO:0043115	FAD binding//flavin adenine dinucleotide binding//oxidoreductase activity//precorrin-2 dehydrogenase activity	K00384 thioredoxin reductase (NADPH) [EC:1.8.1.9] | (RefSeq) thioredoxin reductase NTRB-like	http://www.genome.jp/dbget-bin/www_bget?gmx:100786086
Assimilatory enzyme genes	LOC100790557	TRXB 2	sp|Q39242|TRXB2_ARATH Thioredoxin reductase 2 OS=Arabidopsis thaliana GN=NTR2 PE=2 SV=2	29.3172	253.338	31.2486	25.2689	97.9847	56.561	1063.52	1369.05	-0.36432	0.32031	1	FALSE	911.929	1433.86	-0.65291	0.073283	0.55554	FALSE	3638.05	11091.5	-1.6082	0.031695	0.49505	FALSE	1959.4	10798.9	-2.4624	0.0031018	0.028689	TRUE	GO:0019354//GO:0005975//GO:0008033//GO:0006779//GO:0055114	siroheme biosynthetic process//carbohydrate metabolic process//tRNA processing//porphyrin-containing compound biosynthetic process//oxidation-reduction process	--	--	GO:0050660//GO:0071949//GO:0016491//GO:0030246//GO:0043115	flavin adenine dinucleotide binding//FAD binding//oxidoreductase activity//carbohydrate binding//precorrin-2 dehydrogenase activity	K00384 thioredoxin reductase (NADPH) [EC:1.8.1.9] | (RefSeq) thioredoxin reductase NTRB-like	http://www.genome.jp/dbget-bin/www_bget?gmx:100790557
Assimilatory enzyme genes	LOC100794363	TRXB 2	sp|Q39242|TRXB2_ARATH Thioredoxin reductase 2 OS=Arabidopsis thaliana GN=NTR2 PE=2 SV=2	4.29641	3.93185	5.67405	5.76743	3.86035	3.37133	340.051	531.798	-0.64513	0.13659	1	FALSE	450.741	556.91	-0.30515	0.46903	0.90328	FALSE	304.709	361.428	-0.24628	0.60552	1	FALSE	248.172	352.915	-0.50798	0.27208	0.57439	FALSE	GO:0008033//GO:0006779//GO:0055114//GO:0019354	tRNA processing//porphyrin-containing compound biosynthetic process//oxidation-reduction process//siroheme biosynthetic process	--	--	GO:0050660//GO:0016491//GO:0043115	flavin adenine dinucleotide binding//oxidoreductase activity//precorrin-2 dehydrogenase activity	--	--
Assimilatory enzyme genes	LOC100794958	CYSK	sp|Q43317|CYSK_CITLA Cysteine synthase OS=Citrullus lanatus PE=1 SV=1	29.0087	19.6711	14.4145	45.2991	40.9808	60.2886	1173.37	684.173	0.77823	0.14868	1	FALSE	1778.42	716.661	1.3112	0.10719	0.6268	FALSE	1615.48	894.191	0.85331	0.049437	0.60281	FALSE	2221.22	873.956	1.3457	0.00041143	0.0058768	TRUE	GO:0055114	oxidation-reduction process	--	--	--	--	K01738 cysteine synthase A [EC:2.5.1.47] | (RefSeq) cysteine synthase-like	http://www.genome.jp/dbget-bin/www_bget?gmx:100794958
Assimilatory enzyme genes	LOC100799081	CYSK	sp|Q7SHQ1|CYSKL_NEUCR Cysteine synthase 2 OS=Neurospora crassa (strain ATCC 24698 / 74-OR23-1A / CBS 708.71 / DSM 1257 / FGSC 987) GN=cys-12 PE=3 SV=1	7.23882	2.10429	4.20868	8.6954	3.63843	6.14177	507.126	344.593	0.55745	0.22546	1	FALSE	589.773	360.791	0.709	0.13192	0.66748	FALSE	253.733	169.766	0.57977	0.21665	0.926	FALSE	395.763	165.935	1.254	0.0058531	0.045981	TRUE	GO:0006355//GO:0006412	regulation of transcription, DNA-templated//translation	GO:0005887//GO:0005840//GO:0005622	integral component of plasma membrane//ribosome//intracellular	GO:0003700//GO:0043565//GO:0003735	transcription factor activity, sequence-specific DNA binding//sequence-specific DNA binding//structural constituent of ribosome	K01738 cysteine synthase A [EC:2.5.1.47] | (RefSeq) cysteine synthase 2-like	http://www.genome.jp/dbget-bin/www_bget?gmx:100799081
Assimilatory enzyme genes	LOC100790567	SMT	sp|P56707|SMTA_ASTBI Selenocysteine methyltransferase OS=Astragalus bisulcatus GN=SMTA PE=1 SV=1	28.0738	21.5468	16.1238	29.9172	35.3637	43.4466	1731.41	1167.21	0.56888	0.092428	1	FALSE	1789.17	1222.16	0.54986	0.12886	0.66198	FALSE	2173.18	1539.23	0.49759	0.18102	0.89992	FALSE	2489.08	1503.14	0.72763	0.046888	0.20063	FALSE	--	--	--	--	--	--	--	--
Assimilatory enzyme genes	LOC100786129	CNIF 3	sp|Q3E6S9|CNIF3_ARATH Probable L-cysteine desulfhydrase, chloroplastic OS=Arabidopsis thaliana GN=CpNIFS3 PE=1 SV=1	4.33923	9.85282	3.77954	5.84728	6.9774	4.7096	337.79	350.358	-0.052701	0.92048	1	FALSE	449.273	366.907	0.29218	0.57124	0.93776	FALSE	547.851	906.182	-0.72602	0.086454	0.73997	FALSE	344.299	883.993	-1.3604	0.0010954	0.012959	TRUE	--	--	--	--	--	--	no KO assigned | (RefSeq) probable L-cysteine desulfhydrase, chloroplastic	http://www.genome.jp/dbget-bin/www_bget?gmx:100786129
Assimilatory enzyme genes	LOC100796732	CNIF 3	sp|Q3E6S9|CNIF3_ARATH Probable L-cysteine desulfhydrase, chloroplastic OS=Arabidopsis thaliana GN=CpNIFS3 PE=1 SV=1	3.33195	9.09815	2.70493	6.18103	18.8775	24.2561	267.831	255.686	0.066949	0.92973	1	FALSE	484.011	267.7	0.85442	0.095081	0.60583	FALSE	1524.38	850.403	0.842	0.026449	0.45655	FALSE	1824.56	831.102	1.1345	0.0023829	0.023611	TRUE	GO:0071436	sodium ion export	GO:0016020	membrane	GO:0008948//GO:0015081	oxaloacetate decarboxylase activity//sodium ion transmembrane transporter activity	no KO assigned | (RefSeq) probable L-cysteine desulfhydrase, chloroplastic	http://www.genome.jp/dbget-bin/www_bget?gmx:100796732
Assimilatory enzyme genes	LOC100793745	CNIF 3	sp|Q3E6S9|CNIF3_ARATH Probable L-cysteine desulfhydrase, chloroplastic OS=Arabidopsis thaliana GN=CpNIFS3 PE=1 SV=1	6.22289	13.763	4.86937	6.7994	8.78952	4.00218	466.487	438.245	0.090098	0.78487	1	FALSE	499.581	459.015	0.12218	0.75652	0.99045	FALSE	665.232	1189.04	-0.83786	0.025749	0.45163	FALSE	280.94	1162.8	-2.0493	4.67e-07	1.81e-05	TRUE	GO:0055085//GO:0006855	transmembrane transport//drug transmembrane transport	GO:0016020	membrane	GO:0015238//GO:0015297	drug transmembrane transporter activity//antiporter activity	no KO assigned | (RefSeq) probable L-cysteine desulfhydrase, chloroplastic	http://www.genome.jp/dbget-bin/www_bget?gmx:100793745
Assimilatory enzyme genes	LOC100500160	CNIF 1	sp|Q93WX6|CNIF1_ARATH Cysteine desulfurase 1, chloroplastic OS=Arabidopsis thaliana GN=NFS2 PE=1 SV=1	23.9752	6.34967	27.5007	24.7888	9.49683	11.5864	1810.51	2426.37	-0.4224	0.15761	1	FALSE	1825.42	2541.01	-0.47718	0.14842	0.69558	FALSE	705.986	546.461	0.36952	0.35339	0.98262	FALSE	805.339	533.951	0.59289	0.13183	0.38377	FALSE	GO:0006520	cellular amino acid metabolic process	--	--	GO:0030170//GO:0016829	pyridoxal phosphate binding//lyase activity	K11717 cysteine desulfurase / selenocysteine lyase [EC:2.8.1.7 4.4.1.16] | (RefSeq) cysteine desulfurase 1, chloroplastic-like	http://www.genome.jp/dbget-bin/www_bget?gmx:100799615
Assimilatory enzyme genes	LOC100799615	CNIF 1	sp|Q93WX6|CNIF1_ARATH Cysteine desulfurase 1, chloroplastic OS=Arabidopsis thaliana GN=NFS2 PE=1 SV=1	24.2906	6.86752	25.3941	25.724	10.4985	15.5008	2219.68	2722.66	-0.29466	0.31925	1	FALSE	2304.58	2851.45	-0.30719	0.325	0.83935	FALSE	946.87	713.901	0.40744	0.31558	0.97209	FALSE	1314.39	698.055	0.91298	0.019849	0.11157	FALSE	GO:0006520	cellular amino acid metabolic process	GO:0016021	integral component of membrane	GO:0016829//GO:0030170	lyase activity//pyridoxal phosphate binding	K11717 cysteine desulfurase / selenocysteine lyase [EC:2.8.1.7 4.4.1.16] | (RefSeq) cysteine desulfurase 1, chloroplastic-like	http://www.genome.jp/dbget-bin/www_bget?gmx:100799615
Assimilatory enzyme genes	LOC100789340	MNIF	sp|O49543|MNIF1_ARATH Cysteine desulfurase, mitochondrial OS=Arabidopsis thaliana GN=NIFS1 PE=1 SV=1	7.81196	14.3304	10.1135	9.68091	11.1903	8.32334	677.616	1031.86	-0.60671	0.079735	1	FALSE	824.226	1080.46	-0.39053	0.26297	0.79962	FALSE	972.426	1463.29	-0.58955	0.15716	0.87499	FALSE	667.303	1426.92	-1.0965	0.011201	0.07441	FALSE	GO:0019752//GO:0006520	carboxylic acid metabolic process//cellular amino acid metabolic process	--	--	GO:0016831//GO:0016829//GO:0030170	carboxy-lyase activity//lyase activity//pyridoxal phosphate binding	K04487 cysteine desulfurase [EC:2.8.1.7] | (RefSeq) cysteine desulfurase, mitochondrial-like	http://www.genome.jp/dbget-bin/www_bget?gmx:100789340
Assimilatory enzyme genes	LOC100785725	MNIF	sp|O49543|MNIF1_ARATH Cysteine desulfurase, mitochondrial OS=Arabidopsis thaliana GN=NIFS1 PE=1 SV=1	10.6078	14.5349	10.9417	11.5749	13.565	14.4213	901.468	1095.5	-0.28124	0.39716	1	FALSE	963.513	1147.14	-0.25167	0.46564	0.90111	FALSE	1155.56	1444.21	-0.32169	0.44962	0.99925	FALSE	1141.99	1408.88	-0.30299	0.4684	0.7533	FALSE	GO:0019752//GO:0006520	carboxylic acid metabolic process//cellular amino acid metabolic process	--	--	GO:0016829//GO:0016831//GO:0030170	lyase activity//carboxy-lyase activity//pyridoxal phosphate binding	--	--
Assimilatory enzyme genes	LOC100776921	CSD	sp|P99177|CSD_STAAN Probable cysteine desulfurase OS=Staphylococcus aureus (strain N315) GN=csd PE=1 SV=1	0.0919739	2.46735	0.218942	0.0670776	0.655373	0.870622	8.22738	24.884	-1.5967	0.22127	1	FALSE	6.03741	26.0658	-2.1102	0.11161	0.6371	FALSE	61.4355	264.734	-2.1074	4.75e-05	0.005485	TRUE	75.2398	259.011	-1.7834	0.00078087	0.0099332	TRUE	--	--	--	--	--	--	no KO assigned | (RefSeq) uncharacterized LOC100776921	http://www.genome.jp/dbget-bin/www_bget?gmx:100776921
Assimilatory enzyme genes	CYS	CGS	sp|P55217|CGS1_ARATH Cystathionine gamma-synthase 1, chloroplastic OS=Arabidopsis thaliana GN=CGS1 PE=1 SV=3	127.667	246.026	203.053	93.8263	226.594	172.701	6372.04	11965	-0.90899	0.0092763	0.40039	FALSE	4569.43	12528.4	-1.4551	8.03e-05	0.0077127	TRUE	11333.8	14334.1	-0.33882	0.45028	0.99952	FALSE	8119.71	13989.9	-0.78489	0.076396	0.27464	FALSE	GO:0006520	cellular amino acid metabolic process	--	--	GO:0030170//GO:0016829	pyridoxal phosphate binding//lyase activity	K01739 cystathionine gamma-synthase [EC:2.5.1.48] | (RefSeq) CYS; cystathionine-gamma-synthase precursor	http://www.genome.jp/dbget-bin/www_bget?gmx:548023
Assimilatory enzyme genes	LOC100794584	CGS	sp|P55217|CGS1_ARATH Cystathionine gamma-synthase 1, chloroplastic OS=Arabidopsis thaliana GN=CGS1 PE=1 SV=3	79.4039	65.2397	60.839	63.2932	50.1176	57.1095	4534.08	4099.66	0.14531	0.66454	1	FALSE	3546.52	4293.26	-0.27567	0.39138	0.87195	FALSE	2851.37	4300.4	-0.59282	0.11591	0.80749	FALSE	3052.56	4199.84	-0.46032	0.20715	0.49774	FALSE	GO:0006520	cellular amino acid metabolic process	--	--	GO:0030170//GO:0016829	pyridoxal phosphate binding//lyase activity	--	--
Assimilatory enzyme genes	LOC100786470	METC	sp|P53780|METC_ARATH Cystathionine beta-lyase, chloroplastic OS=Arabidopsis thaliana GN=At3g57050 PE=1 SV=1	12.368	5.25893	12.6371	12.2426	5.57068	7.94481	876.994	1060.3	-0.27384	0.4358	1	FALSE	844.907	1110.24	-0.39401	0.31415	0.8328	FALSE	395.908	426.368	-0.10693	0.72645	1	FALSE	524.947	417.277	0.33116	0.45953	0.74557	FALSE	GO:0009058//GO:0006546//GO:0006520//GO:0055114	biosynthetic process//glycine catabolic process//cellular amino acid metabolic process//oxidation-reduction process	--	--	GO:0016829//GO:0030170//GO:0004375	lyase activity//pyridoxal phosphate binding//glycine dehydrogenase (decarboxylating) activity	K01760 cystathionine beta-lyase [EC:4.4.1.8] | (RefSeq) cystathionine beta-lyase, chloroplastic-like	http://www.genome.jp/dbget-bin/www_bget?gmx:100786470
Assimilatory enzyme genes	LOC100812354	METC	sp|P53780|METC_ARATH Cystathionine beta-lyase, chloroplastic OS=Arabidopsis thaliana GN=At3g57050 PE=1 SV=1	5.0401	3.11994	3.39037	6.85936	4.26917	3.16342	378.826	301.887	0.32752	0.49198	1	FALSE	505.458	316.064	0.67738	0.16813	0.72085	FALSE	325.597	272.529	0.25668	0.61066	1	FALSE	223.398	266.661	-0.25539	0.5506	0.80996	FALSE	GO:0009058//GO:0006546//GO:0055114	biosynthetic process//glycine catabolic process//oxidation-reduction process	--	--	GO:0030170//GO:0004375	pyridoxal phosphate binding//glycine dehydrogenase (decarboxylating) activity	K01760 cystathionine beta-lyase [EC:4.4.1.8] | (RefSeq) cystathionine beta-lyase, chloroplastic	http://www.genome.jp/dbget-bin/www_bget?gmx:100812354
Assimilatory enzyme genes	LOC100807833	METE	sp|P93263|METE_MESCR 5-methyltetrahydropteroyltriglutamate--homocysteine methyltransferase OS=Mesembryanthemum crystallinum GN=METE PE=2 SV=1	0.583332	2.6701	0.285738	0.52897	1.29731	0.416336	64.4141	39.3693	0.71031	0.34511	1	FALSE	56.6465	41.2431	0.45783	0.53874	0.92784	FALSE	149.875	353.035	-1.2361	0.03815	0.53847	FALSE	46.4578	344.767	-2.8916	0.00010906	0.0019757	TRUE	GO:0009086//GO:0008652//GO:0050830	methionine biosynthetic process//cellular amino acid biosynthetic process//defense response to Gram-positive bacterium	--	--	GO:0003871//GO:0008270	5-methyltetrahydropteroyltriglutamate-homocysteine S-methyltransferase activity//zinc ion binding	K00549 5-methyltetrahydropteroyltriglutamate--homocysteine methyltransferase [EC:2.1.1.14] | (RefSeq) 5-methyltetrahydropteroyltriglutamate--homocysteine methyltransferase-like	http://www.genome.jp/dbget-bin/www_bget?gmx:100807833
Assimilatory enzyme genes	LOC100776541	METE	sp|O50008|METE1_ARATH 5-methyltetrahydropteroyltriglutamate--homocysteine methyltransferase 1 OS=Arabidopsis thaliana GN=MS1 PE=1 SV=1	29.2423	23.6567	17.514	37.7244	33.3607	32.2557	1829.6	1291.47	0.50252	0.13294	1	FALSE	2310.63	1352.09	0.7731	0.031357	0.39395	FALSE	2112.82	1702.55	0.31148	0.47841	1	FALSE	1890.68	1667.43	0.18128	0.70259	0.90217	FALSE	GO:0009405//GO:0008652//GO:0009086	pathogenesis//cellular amino acid biosynthetic process//methionine biosynthetic process	GO:0005576	extracellular region	GO:0003871//GO:0008270	5-methyltetrahydropteroyltriglutamate-homocysteine S-methyltransferase activity//zinc ion binding	--	--
Assimilatory enzyme genes	LOC100779947	METE	sp|Q42699|METE_CATRO 5-methyltetrahydropteroyltriglutamate--homocysteine methyltransferase OS=Catharanthus roseus GN=METE PE=2 SV=1	64.6346	44.2295	43.9389	74.3529	49.3595	44.5019	3791.28	3081.33	0.29913	0.31603	1	FALSE	4260.3	3226.69	0.4009	0.21177	0.76251	FALSE	2930.69	3015.98	-0.041386	0.89042	1	FALSE	2457.94	2950.9	-0.2637	0.44227	0.73207	FALSE	GO:0008652//GO:0035556//GO:0009086	cellular amino acid biosynthetic process//intracellular signal transduction//methionine biosynthetic process	--	--	GO:0003871//GO:0008270	5-methyltetrahydropteroyltriglutamate-homocysteine S-methyltransferase activity//zinc ion binding	--	--
Assimilatory enzyme genes	LOC100802039	METE	sp|O50008|METE1_ARATH 5-methyltetrahydropteroyltriglutamate--homocysteine methyltransferase 1 OS=Arabidopsis thaliana GN=MS1 PE=1 SV=1	113.366	160.315	87.2989	143.208	118.821	104.797	7131.34	6528.07	0.12752	0.7711	1	FALSE	8878.12	6833.78	0.37757	0.42639	0.88797	FALSE	7658.31	11912.8	-0.63742	0.12374	0.81891	FALSE	6266.86	11646.3	-0.89406	0.037276	0.17124	FALSE	GO:0008652//GO:0009086	cellular amino acid biosynthetic process//methionine biosynthetic process	--	--	GO:0005515//GO:0008270//GO:0003871	protein binding//zinc ion binding//5-methyltetrahydropteroyltriglutamate-homocysteine S-methyltransferase activity	--	--
Assimilatory enzyme genes	LOC547643	METE	sp|O50008|METE1_ARATH 5-methyltetrahydropteroyltriglutamate--homocysteine methyltransferase 1 OS=Arabidopsis thaliana GN=MS1 PE=1 SV=1	200.642	463.7	337.674	175.508	301.727	212.229	11693.5	23511.6	-1.0077	0.013353	0.49135	FALSE	10077.6	24618.2	-1.2886	0.0019803	0.08123	FALSE	17907.8	31962.7	-0.8358	0.088994	0.74873	FALSE	11682.1	31197.2	-1.4171	0.0087882	0.061825	FALSE	GO:0008652//GO:0009086	cellular amino acid biosynthetic process//methionine biosynthetic process	--	--	GO:0008270//GO:0003871	zinc ion binding//5-methyltetrahydropteroyltriglutamate-homocysteine S-methyltransferase activity	--	--
Assimilatory enzyme genes	LOC100803724	MMT	sp|Q9LTB2|MMT1_ARATH Methionine S-methyltransferase OS=Arabidopsis thaliana GN=MMT1 PE=1 SV=1	37.3073	19.9381	18.9015	31.3625	14.8678	11.1134	3629.31	2168.4	0.74307	0.020907	0.63217	FALSE	2966.53	2270.43	0.38581	0.2556	0.79381	FALSE	1446.54	2242.61	-0.63258	0.096882	0.76739	FALSE	1008.42	2192.84	-1.1207	0.0025821	0.025094	TRUE	GO:0008152//GO:0009058//GO:0006400	metabolic process//biosynthetic process//tRNA modification	--	--	GO:0008176//GO:0008168//GO:0030170	tRNA (guanine-N7-)-methyltransferase activity//methyltransferase activity//pyridoxal phosphate binding	K08247 methionine S-methyltransferase [EC:2.1.1.12] | (RefSeq) methionine S-methyltransferase	http://www.genome.jp/dbget-bin/www_bget?gmx:100803724
Assimilatory enzyme genes	LOC100800262	MMT	sp|Q9LTB2|MMT1_ARATH Methionine S-methyltransferase OS=Arabidopsis thaliana GN=MMT1 PE=1 SV=1	6.95384	14.1734	3.66867	7.94928	13.5361	12.3061	873.214	551.135	0.66393	0.070096	1	FALSE	987.857	577.103	0.77547	0.058062	0.50849	FALSE	1728.87	2092.65	-0.2755	0.47954	1	FALSE	1474.44	2045.8	-0.4725	0.18466	0.46646	FALSE	GO:0009058	biosynthetic process	--	--	GO:0030170//GO:0008168	pyridoxal phosphate binding//methyltransferase activity	K08247 methionine S-methyltransferase [EC:2.1.1.12] | (RefSeq) methionine S-methyltransferase-like	http://www.genome.jp/dbget-bin/www_bget?gmx:100800262
Assimilatory enzyme genes	LOC100791066	MMT	sp|Q9LTB2|MMT1_ARATH Methionine S-methyltransferase OS=Arabidopsis thaliana GN=MMT1 PE=1 SV=1	6.18229	3.37631	4.48309	6.41656	5.19923	5.92422	343.217	288.899	0.24856	0.67371	1	FALSE	346.061	302.466	0.19425	0.76446	0.99246	FALSE	286.64	215.736	0.40997	0.38341	0.9863	FALSE	304.487	210.816	0.5304	0.25075	0.55044	FALSE	--	--	--	--	--	--	--	--
Assimilatory enzyme genes	LOC100786507	SYM	sp|Q9SVN5|SYMC_ARATH Methionine--tRNA ligase, cytoplasmic OS=Arabidopsis thaliana GN=At4g13780 PE=2 SV=1	0.128452	0.230893	0.1277	0.137903	7.18143	14.2467	8.64391	9.65834	-0.16009	0.85678	1	FALSE	8.54918	10.1064	-0.2414	0.88463	1	FALSE	480.546	17.7523	4.7586	5.81e-10	3.59e-07	TRUE	887.889	17.3787	5.675	5.08e-12	5.71e-10	TRUE	GO:0035556//GO:0006418	intracellular signal transduction//tRNA aminoacylation for protein translation	--	--	GO:0000166//GO:0005524//GO:0004812	nucleotide binding//ATP binding//aminoacyl-tRNA ligase activity	K01874 methionyl-tRNA synthetase [EC:6.1.1.10] | (RefSeq) probable methionine--tRNA ligase	http://www.genome.jp/dbget-bin/www_bget?gmx:100786507
Assimilatory enzyme genes	LOC100814644	SYM	sp|Q9M2T9|SYMM_ARATH Methionine--tRNA ligase, chloroplastic/mitochondrial OS=Arabidopsis thaliana GN=OVA1 PE=2 SV=1	33.7427	2.27393	29.9176	23.915	2.27403	3.59895	3055.22	3211.21	-0.07184	0.8324	1	FALSE	2126.19	3363.02	-0.66149	0.055266	0.49962	FALSE	205.347	236.495	-0.20374	0.66563	1	FALSE	299.583	231.165	0.37403	0.4048	0.70121	FALSE	GO:0006418//GO:0042742	tRNA aminoacylation for protein translation//defense response to bacterium	--	--	GO:0000166//GO:0005524//GO:0004812//GO:0004144	nucleotide binding//ATP binding//aminoacyl-tRNA ligase activity//diacylglycerol O-acyltransferase activity	K01874 methionyl-tRNA synthetase [EC:6.1.1.10] | (RefSeq) methionine--tRNA ligase, chloroplastic/mitochondrial-like	http://www.genome.jp/dbget-bin/www_bget?gmx:100814644
Assimilatory enzyme genes	LOC100818412	SYM	sp|Q9M2T9|SYMM_ARATH Methionine--tRNA ligase, chloroplastic/mitochondrial OS=Arabidopsis thaliana GN=OVA1 PE=2 SV=1	57.7396	4.28831	57.1537	51.2684	6.00125	10.0378	3433.75	4008.27	-0.22319	0.47295	1	FALSE	2976.56	4197.69	-0.49595	0.14984	0.69711	FALSE	354.304	291.707	0.28047	0.5521	1	FALSE	547.404	285.138	0.94095	0.024116	0.12754	FALSE	GO:0006418	tRNA aminoacylation for protein translation	--	--	GO:0000166//GO:0005524//GO:0004812	nucleotide binding//ATP binding//aminoacyl-tRNA ligase activity	K01874 methionyl-tRNA synthetase [EC:6.1.1.10] | (RefSeq) methionine--tRNA ligase, chloroplastic/mitochondrial-like	http://www.genome.jp/dbget-bin/www_bget?gmx:100818412
Assimilatory enzyme genes	LOC100809861	SYM	sp|Q9SVN5|SYMC_ARATH Methionine--tRNA ligase, cytoplasmic OS=Arabidopsis thaliana GN=At4g13780 PE=2 SV=1	30.0062	30.2893	24.0266	38.3498	30.9158	34.2822	2313.36	2195.56	0.075405	0.80639	1	FALSE	2874.29	2299.18	0.32209	0.32876	0.84203	FALSE	2384.54	2708.16	-0.1836	0.66001	1	FALSE	2455.08	2645.75	-0.1079	0.80072	0.95172	FALSE	GO:0035556//GO:0006418	intracellular signal transduction//tRNA aminoacylation for protein translation	--	--	GO:0004197//GO:0016740//GO:0008242//GO:0000049//GO:0005524//GO:0004812//GO:0000166	cysteine-type endopeptidase activity//transferase activity//omega peptidase activity//tRNA binding//ATP binding//aminoacyl-tRNA ligase activity//nucleotide binding	--	--
Assimilatory enzyme genes	LOC100779769	SYM	sp|Q9ZTS1|SYM_ORYSJ Probable methionine--tRNA ligase OS=Oryza sativa subsp. japonica GN=Os06g0508700 PE=2 SV=2	32.4844	21.6606	22.2265	36.3221	19.5964	17.8315	1238.75	1007.66	0.29789	0.3664	1	FALSE	1356.99	1055.17	0.36294	0.31526	0.83322	FALSE	751.108	954.03	-0.34501	0.3803	0.98555	FALSE	638.082	933.409	-0.54877	0.12954	0.37939	FALSE	GO:0006281	DNA repair	--	--	GO:0000049	tRNA binding	K15437 aminoacyl tRNA synthase complex-interacting multifunctional protein 1 | (RefSeq) aminoacyl tRNA synthase complex-interacting multifunctional protein 1-like	http://www.genome.jp/dbget-bin/www_bget?gmx:100779769
Assimilatory enzyme genes	LOC100809851	SYM	sp|Q9ZTS1|SYM_ORYSJ Probable methionine--tRNA ligase OS=Oryza sativa subsp. japonica GN=Os06g0508700 PE=2 SV=2	12.4181	6.49638	8.27828	15.474	8.42866	9.46874	714.789	562.346	0.34606	0.38536	1	FALSE	862.352	588.927	0.55019	0.17049	0.72378	FALSE	483.783	427.819	0.17736	0.67707	1	FALSE	503.322	418.492	0.26628	0.53182	0.79786	FALSE	--	--	--	--	GO:0000049	tRNA binding	--	--
Assimilatory enzyme genes	LOC100777447	SYC	sp|B3LFA4|SYCC2_ARATH Cysteine--tRNA ligase 2, cytoplasmic OS=Arabidopsis thaliana GN=At5g38830 PE=2 SV=1	13.6301	9.16646	8.46863	16.4519	13.1399	14.5564	1098.13	806.611	0.44511	0.20805	1	FALSE	1300.54	844.647	0.62269	0.10441	0.62202	FALSE	1059.87	854.185	0.31127	0.44281	0.9974	FALSE	1093.5	835.165	0.38882	0.31718	0.62342	FALSE	GO:0006418//GO:0006423	tRNA aminoacylation for protein translation//cysteinyl-tRNA aminoacylation	GO:0005576//GO:0005737	extracellular region//cytoplasm	GO:0000166//GO:0004817//GO:0004812//GO:0005524	nucleotide binding//cysteine-tRNA ligase activity//aminoacyl-tRNA ligase activity//ATP binding	--	--
Assimilatory enzyme genes	LOC100777971	SYC	sp|F4IPY2|SYCM_ARATH Cysteine--tRNA ligase, chloroplastic/mitochondrial OS=Arabidopsis thaliana GN=SYCO PE=2 SV=1	6.37678	0.229514	6.06971	7.71449	0.72355	1.66858	533.139	594.521	-0.15722	0.66539	1	FALSE	627.746	622.596	0.011886	0.97206	1	FALSE	59.4023	21.5574	1.4623	0.043557	0.56915	FALSE	126.211	21.1431	2.5776	0.00015438	0.0026123	TRUE	GO:0006418//GO:0006423	tRNA aminoacylation for protein translation//cysteinyl-tRNA aminoacylation	GO:0005737	cytoplasm	GO:0000166//GO:0004817//GO:0030695//GO:0004812//GO:0005524	nucleotide binding//cysteine-tRNA ligase activity//GTPase regulator activity//aminoacyl-tRNA ligase activity//ATP binding	K01883 cysteinyl-tRNA synthetase [EC:6.1.1.16] | (RefSeq) cysteine--tRNA ligase, chloroplastic/mitochondrial-like	http://www.genome.jp/dbget-bin/www_bget?gmx:100777971
Assimilatory enzyme genes	LOC100786700	SYC	sp|F4IPY2|SYCM_ARATH Cysteine--tRNA ligase, chloroplastic/mitochondrial OS=Arabidopsis thaliana GN=SYCO PE=2 SV=1	7.52311	1.12651	7.13874	7.91321	1.37978	1.78994	624.544	696.382	-0.15707	0.66337	1	FALSE	645.058	729.164	-0.17681	0.65329	0.96573	FALSE	114.388	110.145	0.054533	0.8366	1	FALSE	136.007	107.319	0.34176	0.41942	0.71459	FALSE	GO:0006418//GO:0009405//GO:0006423	tRNA aminoacylation for protein translation//pathogenesis//cysteinyl-tRNA aminoacylation	GO:0005576//GO:0005737	extracellular region//cytoplasm	GO:0000166//GO:0004817//GO:0004812//GO:0005524//GO:0019870	nucleotide binding//cysteine-tRNA ligase activity//aminoacyl-tRNA ligase activity//ATP binding//potassium channel inhibitor activity	K01883 cysteinyl-tRNA synthetase [EC:6.1.1.16] | (RefSeq) cysteine--tRNA ligase, chloroplastic/mitochondrial-like	http://www.genome.jp/dbget-bin/www_bget?gmx:100786700
Assimilatory enzyme genes	LOC100812332	SYC	sp|B3LFA4|SYCC2_ARATH Cysteine--tRNA ligase 2, cytoplasmic OS=Arabidopsis thaliana GN=At5g38830 PE=2 SV=1	14.6854	14.7788	13.4734	15.7406	16.4477	17.9294	1297.35	1411.24	-0.12139	0.70989	1	FALSE	1368.92	1477.73	-0.11035	0.71991	0.98281	FALSE	1462.67	1521.01	-0.056426	0.89432	1	FALSE	1487.91	1486.45	0.0014201	0.99792	1	FALSE	GO:0006418//GO:0043039//GO:0006423	tRNA aminoacylation for protein translation//tRNA aminoacylation//cysteinyl-tRNA aminoacylation	GO:0005737//GO:0005576	cytoplasm//extracellular region	GO:0004812//GO:0005524//GO:0004817//GO:0000166//GO:0016876	aminoacyl-tRNA ligase activity//ATP binding//cysteine-tRNA ligase activity//nucleotide binding//ligase activity, forming aminoacyl-tRNA and related compounds	--	--
Assimilatory enzyme genes	LOC100781016	MGL	sp|Q9SGU9|MGL_ARATH Methionine gamma-lyase OS=Arabidopsis thaliana GN=MGL PE=1 SV=1	17.0596	4.63799	27.114	8.2904	1.236	1.57048	1325.75	2536.03	-0.93576	0.031956	0.77341	FALSE	650.727	2656.09	-2.0292	7.1e-06	0.00099481	TRUE	98.3901	446.755	-2.1829	0.27626	0.95936	FALSE	117.081	433.253	-1.8877	0.32002	0.62646	FALSE	GO:0009058//GO:0006520	biosynthetic process//cellular amino acid metabolic process	--	--	GO:0016829//GO:0030170	lyase activity//pyridoxal phosphate binding	K01761 methionine-gamma-lyase [EC:4.4.1.11] | (RefSeq) methionine gamma-lyase-like	http://www.genome.jp/dbget-bin/www_bget?gmx:100781016
Specific genes	LOC100794235	SBP 1	sp|O23264|SEBP1_ARATH Selenium-binding protein 1 OS=Arabidopsis thaliana GN=SBP1 PE=1 SV=1	283.821	61.9921	284.288	325.257	62.9004	105.181	16840.5	19852.8	-0.23741	0.55655	1	FALSE	18987.2	20795.4	-0.13123	0.78232	0.99781	FALSE	3645.2	4155.28	-0.18895	0.6544	1	FALSE	5764.84	4062.01	0.50509	0.24382	0.54308	FALSE	--	--	--	--	GO:0008430	selenium binding	K17285 selenium-binding protein 1 | (RefSeq) selenium-binding protein 1	http://www.genome.jp/dbget-bin/www_bget?gmx:100794235
Specific genes	LOC100788278	SBP 1	sp|O23264|SEBP1_ARATH Selenium-binding protein 1 OS=Arabidopsis thaliana GN=SBP1 PE=1 SV=1	31.0391	25.4577	25.7977	50.3715	45.5074	61.727	1264.52	1237.31	0.031386	0.94229	1	FALSE	2007.66	1295.8	0.63168	0.090675	0.59671	FALSE	1832.83	1179.59	0.63578	0.092632	0.75744	FALSE	2317.9	1153.7	1.0066	0.008236	0.059095	FALSE	GO:0006810	transport	GO:0016020	membrane	GO:0008430	selenium binding	K17285 selenium-binding protein 1 | (RefSeq) selenium-binding protein 1	http://www.genome.jp/dbget-bin/www_bget?gmx:100788278
Specific genes	LOC100813286	SBP 2	sp|Q93WN0|SEBP2_ARATH Selenium-binding protein 2 OS=Arabidopsis thaliana GN=SBP2 PE=1 SV=1	1.13389	0.172161	0.295821	2.09547	0.297106	0.0955002	90.8742	28.1238	1.6921	0.042231	0.86066	FALSE	162.507	29.4648	2.4634	0.0019156	0.079297	FALSE	23.388	15.2933	0.61286	0.60025	1	FALSE	7.11434	14.9979	-1.076	0.29923	0.6034	FALSE	--	--	--	--	GO:0008430	selenium binding	K17285 selenium-binding protein 1 | (RefSeq) selenium-binding protein 2-like	http://www.genome.jp/dbget-bin/www_bget?gmx:100813286
Specific genes	LOC100808667	SEP 15	sp|O60613|SEP15_HUMAN Selenoprotein F OS=Homo sapiens GN=SELENOF PE=1 SV=3	60.8292	24.9841	37.9617	45.3929	34.9179	32.0269	1618.33	1191.54	0.44168	0.18357	1	FALSE	1166.8	1247.77	-0.096795	0.82758	1	FALSE	920.832	761.613	0.27388	0.49126	1	FALSE	788.809	744.661	0.083093	0.86523	0.97332	FALSE	--	--	--	--	--	--	--	--
Specific genes	LOC100812667	SEP 15	sp|A8YXY3|SEP15_BOVIN Selenoprotein F OS=Bos taurus GN=SELENOF PE=2 SV=2	60.3231	22.148	45.0008	46.3033	23.7375	20.0586	2496.97	2200.52	0.18234	0.56685	1	FALSE	1862.34	2304.2	-0.30715	0.3913	0.87195	FALSE	977.851	1053.58	-0.10761	0.77165	1	FALSE	769.693	1030.16	-0.42051	0.24851	0.54797	FALSE	--	--	--	--	--	--	no KO assigned | (RefSeq) 15 kDa selenoprotein-like	http://www.genome.jp/dbget-bin/www_bget?gmx:100812667
Specific genes	LOC100818149	SEP H	--	12.5943	3.93844	7.67639	12.4902	4.47387	4.898	507.766	364.84	0.4769	0.2778	1	FALSE	480.55	382.07	0.33085	0.42796	0.88907	FALSE	179.031	180.288	-0.010093	0.93537	1	FALSE	182.289	176.375	0.047579	0.98047	1	FALSE	GO:0015031	protein transport	GO:0016021//GO:0000785//GO:0005634	integral component of membrane//chromatin//nucleus	GO:0004190//GO:0008565//GO:0031492	aspartic-type endopeptidase activity//protein transporter activity//nucleosomal DNA binding	no KO assigned | (RefSeq) selenoprotein H	http://www.genome.jp/dbget-bin/www_bget?gmx:100818149

## Sheet: Supplementary Table S5
Supplementary Table S5. GO enrichment analysis of Meblue
ID	Description	GeneRatio	BgRatio	pvalue	p.adjust	qvalue	geneID	Count
GO:0009725	response to hormone	10/382	63/37933	7.58644e-10	7.58644e-10	1.58117e-07	LOC100803302/LOC100806203/LOC100810798/LOC100777789/LOC100809105/LOC100815450/LOC100791442/LOC100793224/LOC100815956/LOC100780892	10
GO:0000160	phosphorelay signal transduction system	15/382	195/37933	1.61594e-09	1.61594e-09	1.68398e-07	LOC100814068/LOC100811462/EIN4/TOC1/LOC100793913/LOC100776075/LOC100807822/LOC100814930/LOC100795799/ETR2/LOC100809490/LOC100796843/LOC100806454/LOC100777119/LOC100784383	15
GO:0008080	N-acetyltransferase activity	8/382	84/37933	2.20028e-06	2.20028e-06	0.000118394	LOC100527210/LOC111043201/LOC100784961/LOC100527055/LOC100818764/LOC100808999/LOC100810038/LOC100813942	8
GO:0043093	FtsZ-dependent cytokinesis	11/382	179/37933	2.29229e-06	2.29229e-06	0.000118394	LOC100783460/LOC100806838/LOC100816097/LOC100779731/BZIP124/LOC100782107/LOC100818281/LOC100787583/GMBZIP3/LOC100810841/BZIP105	11
GO:0000917	division septum assembly	11/382	183/37933	2.84026e-06	2.84026e-06	0.000118394	LOC100783460/LOC100806838/LOC100816097/LOC100779731/BZIP124/LOC100782107/LOC100818281/LOC100787583/GMBZIP3/LOC100810841/BZIP105	11
GO:0051382	kinetochore assembly	8/382	110/37933	1.6479e-05	1.6479e-05	0.000572428	LOC100789504/LOC100818281/SBZ1/LOC100787583/BZIP89/LOC100499671/LOC100810841/BZIP105	8
GO:0000776	kinetochore	7/382	106/37933	0.000103054	0.000103054	0.00306836	LOC100789504/LOC100818281/SBZ1/LOC100787583/BZIP89/LOC100810841/BZIP105	7
GO:0042393	histone binding	5/382	56/37933	0.0002528	0.0002528	0.00658609	LOC100812173/LOC100815815/LOC100805932/LOC100777146/LOC100807826	5
GO:0070206	protein trimerization	5/382	67/37933	0.000583955	0.000583955	0.0119424	LOC100816097/LOC100779731/BZIP124/SBZ1/BZIP89	5
GO:0008272	sulfate transport	4/382	39/37933	0.000630292	0.000630292	0.0119424	LOC100804208/LOC100775789/LOC100797668/LOC100812617	4
GO:0015116	sulfate transmembrane transporter activity	4/382	39/37933	0.000630292	0.000630292	0.0119424	LOC100804208/LOC100775789/LOC100797668/LOC100812617	4
GO:0003682	chromatin binding	6/382	117/37933	0.00122724	0.00122724	0.0213153	LOC100816661/LOC100790030/LOC100780436/LOC100788512/LOC100796021/LOC100813942	6
GO:0000155	phosphorelay sensor kinase activity	5/382	96/37933	0.00291624	0.00291624	0.0452922	LOC100814068/LOC100811462/EIN4/LOC100795799/ETR2	5
GO:0048870	cell motility	5/382	97/37933	0.00304981	0.00304981	0.0452922	LOC100783460/STF2/SBZ1/BZIP89/BZIP105	5
GO:0031514	motile cilium	5/382	99/37933	0.0033301	0.0033301	0.0452922	LOC100783460/STF2/SBZ1/BZIP89/BZIP105	5
GO:0030127	COPII vesicle coat	5/382	100/37933	0.00347698	0.00347698	0.0452922	LOC100789331/LOC100801182/LOC100792570/GMSIZ1B/GMSIZ1A	5
GO:0006888	endoplasmic reticulum to Golgi vesicle-mediated transport	5/382	112/37933	0.00562051	0.00562051	0.0689078	LOC100789331/LOC100801182/LOC100792570/GMSIZ1B/GMSIZ1A	5
GO:0007623	circadian rhythm	2/382	12/37933	0.00624474	0.00624474	0.0723076	LOC100776075/LOC100807822	2
GO:0007631	feeding behavior	2/382	14/37933	0.00849654	0.00849654	0.0932031	LOC100784529/LOC100806521	2
GO:0046789	host cell surface receptor binding	2/382	16/37933	0.0110566	0.0110566	0.115221	LOC732618/LCL1	2
GO:0004057	arginyltransferase activity	2/382	17/37933	0.0124481	0.0124481	0.117929	LOC100796203/LOC100815782	2
GO:0016598	protein arginylation	2/382	17/37933	0.0124481	0.0124481	0.117929	LOC100796203/LOC100815782	2
GO:0051301	cell division	3/382	56/37933	0.0189518	0.0189518	0.171737	LOC100800165/LOC100819365/LOC100818281	3
GO:0008565	obsolete protein transporter activity	5/382	154/37933	0.0201908	0.0201908	0.175341	LOC100816123/BZIP99/LOC100777918/SBZ1/BZIP105	5
GO:0006606	protein import into nucleus	4/382	107/37933	0.0232363	0.0232363	0.193717	LOC100806838/SBZ1/BZIP89/BZIP105	4

## Sheet: Supplementary Table S6
Supplementary Table S6. KEGG enrichment analysis of Meblue
ID	Description	GeneRatio	BgRatio	pvalue	p.adjust	qvalue	geneID	Count
ko04075	Plant hormone signal transduction	31/50	405/5337	5.13e-23	5.13e-23	5.4e-22	LOC100800059/LOC100814739/LOC100775461/BZIP90/GMBZIP6/LOC100811462/LOC100775882/LOC100813788/LOC100784784/BZIP81/LOC100785293/LOC100776600/LOC100776075/LOC100816582/LOC100780775/SOYSTGA/LOC100816123/BZIP99/LOC100793353/LOC100795799/LOC100780071/LOC100818629/LOC100795749/LOC100306282/ETR2/LOC100807288/LOC100306655/LOC100796843/LOC100790168/GAI1/LOC100799314	31
ko04016	MAPK signaling pathway - plant	10/50	231/5337	4.24e-05	4.24e-05	0.000223104	LOC100811462/WRKY62/LOC100784784/LOC100776837/LOC100780775/LOC100795799/LOC100818629/ETR2/LOC102666898/LOC100790168	10
ko04712	Circadian rhythm - plant	5/50	65/5337	0.000318365	0.000318365	0.00111707	TOC1/LOC100809490/LCL1/LOC100777119/LOC100784383	5
ko00920	Sulfur metabolism	3/50	42/5337	0.00687151	0.00687151	0.0180829	LOC100788278/LOC100794958/LOC100799978	3

## Sheet: Supplementary Table S7
Supplementary Table S7.The genes of Meblue.
Gene id	L_N20_fpkm	R_CK_fpkm	L_CK_fpkm	L_N100_fpkm	R_N20_fpkm	R_N100_fpkm	L_N20_readcount(L_N20vsL_CK)	L_CK_readcount(L_N20vsL_CK)	log2FoldChange(L_N20vsL_CK)	pval(L_N20vsL_CK)	padj(L_N20vsL_CK)	significant(L_N20vsL_CK)	L_N100_readcount(L_N100vsL_CK)	L_CK_readcount(L_N100vsL_CK)	log2FoldChange(L_N100vsL_CK)	pval(L_N100vsL_CK)	padj(L_N100vsL_CK)	significant(L_N100vsL_CK)	R_N20_readcount(R_N20vsR_CK)	R_CK_readcount(R_N20vsR_CK)	log2FoldChange(R_N20vsR_CK)	pval(R_N20vsR_CK)	padj(R_N20vsR_CK)	significant(R_N20vsR_CK)	R_N100_readcount(R_N100vsR_CK)	R_CK_readcount(R_N100vsR_CK)	log2FoldChange(R_N100vsR_CK)	pval(R_N100vsR_CK)	padj(R_N100vsR_CK)	significant(R_N100vsR_CK)	biological_process	biological_process_description	cellular_component	cellular_component_description	molecular_function	molecular_function_description	KEGG AnnotInfo	KEGG url	Blast swiss prot
LOC100795325	143.374	236.678	105.374	206.164	457.267	701.329	3939.73	3404.48	0.21066	0.53109	1	FALSE	5459.57	3564.94	0.61491	0.073016	0.55464	FALSE	12502.4	7554.15	0.72687	0.075835	0.70582	FALSE	17956.5	7372.9	1.2842	0.0054188	0.043491	TRUE	GO:0015684//GO:0006096//GO:0007264	ferrous iron transport//glycolytic process//small GTPase mediated signal transduction	GO:0016021	integral component of membrane	GO:0015093//GO:0003924//GO:0005525//GO:0004332	ferrous iron transmembrane transporter activity//GTPase activity//GTP binding//fructose-bisphosphate aldolase activity	K07893 Ras-related protein Rab-6A | (RefSeq) ras-related protein RABH1b	http://www.genome.jp/dbget-bin/www_bget?gmx:100795325	sp|O80501|RAH1B_ARATH Ras-related protein RABH1b OS=Arabidopsis thaliana GN=RABH1B PE=1 SV=1
LOC100527660	9.2441	20.9412	6.46148	17.856	40.3647	67.9336	360.889	304.371	0.24573	0.52696	1	FALSE	697.472	318.716	1.1299	0.18745	0.73984	FALSE	1592.19	935.289	0.76753	0.077762	0.71244	FALSE	2523.09	916.535	1.4609	0.00027881	0.0042446	TRUE	--	--	--	--	--	--	no KO assigned | (RefSeq) uncharacterized LOC100527660	http://www.genome.jp/dbget-bin/www_bget?gmx:100527660	sp|Q9LT67|BH113_ARATH Transcription factor bHLH113 OS=Arabidopsis thaliana GN=BHLH113 PE=2 SV=1
LOC100500420	132.648	180.709	106.572	156.081	263.105	365.532	2519.66	2376.14	0.084613	0.84129	1	FALSE	2855.88	2488.33	0.19875	0.5591	0.93396	FALSE	4963.1	3977.07	0.31954	0.35455	0.98262	FALSE	6429.6	3881.22	0.72822	0.060165	0.23554	FALSE	GO:0006351	transcription, DNA-templated	--	--	GO:0043565//GO:0003899	sequence-specific DNA binding//DNA-directed 5'-3' RNA polymerase activity	K03627 putative transcription factor | (RefSeq) uncharacterized LOC100500420	http://www.genome.jp/dbget-bin/www_bget?gmx:100500420	sp|Q9SJI8|MBF1A_ARATH Multiprotein-bridging factor 1a OS=Arabidopsis thaliana GN=MBF1A PE=2 SV=1
LOC100794643	10.9972	21.3331	7.58151	14.1552	47.6524	69.3061	1351.13	1108.28	0.28584	0.3763	1	FALSE	1698.83	1160.54	0.54974	0.13986	0.68224	FALSE	5897.36	3021.78	0.96467	0.023499	0.43283	FALSE	8062.08	2956.96	1.447	0.00061622	0.0081888	TRUE	GO:0015979	photosynthesis	GO:0016021//GO:0009522//GO:0042651	integral component of membrane//photosystem I//thylakoid membrane	GO:0005516//GO:0008408//GO:0009055	calmodulin binding//3'-5' exonuclease activity//electron carrier activity	no KO assigned | (RefSeq) scarecrow-like protein 14	http://www.genome.jp/dbget-bin/www_bget?gmx:100813449	sp|Q9XE58|SCL14_ARATH Scarecrow-like protein 14 OS=Arabidopsis thaliana GN=SCL14 PE=2 SV=2
LOC100790467	9.05768	46.9829	7.11967	19.81	91.8056	164.798	421.116	386.964	0.12202	0.81351	1	FALSE	901.879	405.152	1.1545	0.11445	0.6419	FALSE	4228.15	2494.47	0.76129	0.052476	0.61817	FALSE	7127.24	2438.96	1.5471	0.00013702	0.0023752	TRUE	--	--	--	--	GO:0005509	calcium ion binding	no KO assigned | (RefSeq) vacuolar-sorting receptor 6-like	http://www.genome.jp/dbget-bin/www_bget?gmx:100790467	sp|Q9FYH7|VSR6_ARATH Vacuolar-sorting receptor 6 OS=Arabidopsis thaliana GN=VSR6 PE=2 SV=3
LOC100816770	2.6743	6.48337	2.82659	5.3699	17.336	30.2752	95.4347	124.393	-0.38232	0.67077	1	FALSE	187.221	130.3	0.52291	0.43738	0.89353	FALSE	636.26	265.129	1.2629	0.18953	0.90557	FALSE	1039.12	260.172	1.9978	3.53e-06	0.0001068	TRUE	GO:0006355	regulation of transcription, DNA-templated	--	--	GO:0003677	DNA binding	no KO assigned | (RefSeq) putative NAC domain-containing protein 94-like	http://www.genome.jp/dbget-bin/www_bget?gmx:100816770	sp|Q9ZVP8|NAC35_ARATH NAC domain-containing protein 35 OS=Arabidopsis thaliana GN=NAC035 PE=1 SV=2
LOC100781483	21.5502	30.9499	16.7532	25.3128	67.8059	93.5254	656.402	608.868	0.10845	0.76002	1	FALSE	761.703	637.631	0.25651	0.58574	0.9439	FALSE	2084.54	1090.16	0.93519	0.016566	0.36318	FALSE	2683.18	1066.76	1.3307	0.00055353	0.0074895	TRUE	GO:0019441	tryptophan catabolic process to kynurenine	--	--	GO:0004061	arylformamidase activity	no KO assigned | (RefSeq) kynurenine formamidase-like	http://www.genome.jp/dbget-bin/www_bget?gmx:100781483	sp|Q2N5X0|KYNB_ERYLH Kynurenine formamidase OS=Erythrobacter litoralis (strain HTCC2594) GN=kynB PE=3 SV=1
LOC100809099	22.3288	29.4136	19.13	26.0848	60.4184	101.263	1300.06	1320.99	-0.02304	0.95532	1	FALSE	1472.88	1383.4	0.090414	0.75734	0.99064	FALSE	3519.46	1978.98	0.8306	0.031357	0.4927	FALSE	5513.21	1933.84	1.5114	0.00011378	0.002047	TRUE	--	--	--	--	GO:0005524//GO:0003676	ATP binding//nucleic acid binding	no KO assigned | (RefSeq) pre-mRNA-processing ATP-dependent RNA helicase prp5	http://www.genome.jp/dbget-bin/www_bget?gmx:100809099	sp|A7ENE0|PRP5_SCLS1 Pre-mRNA-processing ATP-dependent RNA helicase prp5 OS=Sclerotinia sclerotiorum (strain ATCC 18683 / 1980 / Ss-1) GN=prp5 PE=3 SV=1
LOC100815871	14.0827	19.1808	12.0825	16.7511	45.5127	72.8482	587.946	615.595	-0.066299	0.97204	1	FALSE	680.445	644.911	0.07738	0.80464	1	FALSE	1894.67	900.087	1.0738	0.01122	0.29033	FALSE	2853.82	883.307	1.6919	2.68e-05	0.00060869	TRUE	GO:0006468	protein phosphorylation	GO:0016021	integral component of membrane	GO:0005524//GO:0004190//GO:0004672	ATP binding//aspartic-type endopeptidase activity//protein kinase activity	K04733 interleukin-1 receptor-associated kinase 4 [EC:2.7.11.1] | (RefSeq) calmodulin-binding receptor-like cytoplasmic kinase 2	http://www.genome.jp/dbget-bin/www_bget?gmx:100819818	sp|Q9FIL7|CRCK1_ARATH Calmodulin-binding receptor-like cytoplasmic kinase 1 OS=Arabidopsis thaliana GN=CRCK1 PE=1 SV=1
LOC100816427	2.03931	16.2954	3.19428	4.95551	50.4735	81.3449	143.772	278.362	-0.95318	0.56776	1	FALSE	344.66	291.499	0.24168	0.78314	0.99826	FALSE	3610.63	1345.3	1.4243	0.0024842	0.11253	FALSE	5434.8	1314.92	2.0473	2.28e-07	9.69e-06	TRUE	GO:0006950	response to stress	--	--	GO:0005516	calmodulin binding	no KO assigned | (RefSeq) calmodulin-binding protein 60 D-like	http://www.genome.jp/dbget-bin/www_bget?gmx:100816427	sp|F4K2R6|CB60G_ARATH Calmodulin-binding protein 60 G OS=Arabidopsis thaliana GN=CBP60G PE=1 SV=1
LOC100807854	2.03947	11.5152	1.65994	5.48608	39.91	64.4105	98.4301	91.4814	0.10562	0.97534	1	FALSE	252.523	95.7351	1.3993	0.036911	0.4224	FALSE	1920.78	631.355	1.6052	0.0088792	0.2538	FALSE	2904.95	617.239	2.2346	1.52e-08	8.78e-07	TRUE	--	--	--	--	--	--	no KO assigned | (RefSeq) LOB domain-containing protein 41-like	http://www.genome.jp/dbget-bin/www_bget?gmx:100807854	sp|Q9M886|LBD41_ARATH LOB domain-containing protein 41 OS=Arabidopsis thaliana GN=LBD41 PE=2 SV=1
LOC100814339	5.46724	5.66597	5.88141	4.90138	5.52254	6.85011	401.714	508.617	-0.34041	0.40782	1	FALSE	352.122	532.628	-0.59705	0.19848	0.75036	FALSE	401.42	490.724	-0.2898	0.75009	1	FALSE	468.671	477.966	-0.028334	0.94565	1	FALSE	--	--	--	--	GO:0045735//GO:0046872	nutrient reservoir activity//metal ion binding	K14321 nucleoporin-like protein 2 | (RefSeq) zinc finger CCCH domain-containing protein 16-like	http://www.genome.jp/dbget-bin/www_bget?gmx:100814339	sp|Q5Z807|C3H46_ORYSJ Zinc finger CCCH domain-containing protein 46 OS=Oryza sativa subsp. japonica GN=LIC PE=1 SV=1
LOC102669997	5.63833	5.66726	4.67852	7.69473	4.277	3.84821	827.726	816.847	0.019086	0.92542	1	FALSE	1108.99	855.458	0.37448	0.31913	0.83477	FALSE	626.299	978.026	-0.64302	0.15369	0.87184	FALSE	526.906	953.381	-0.85551	0.056104	0.22527	FALSE	GO:0006351	transcription, DNA-templated	GO:0005634	nucleus	GO:0003677	DNA binding	no KO assigned | (RefSeq) uncharacterized LOC102669997	http://www.genome.jp/dbget-bin/www_bget?gmx:102669997	--
LOC100790403	7.36957	43.285	4.69746	15.7622	82.5703	130.559	393.53	311.099	0.3391	0.46063	1	FALSE	815.468	326.025	1.3226	0.11866	0.64634	FALSE	4463.26	2633.61	0.76106	0.12138	0.81642	FALSE	6666.93	2580.29	1.3695	0.040896	0.18238	FALSE	--	--	--	--	GO:0046983	protein dimerization activity	no KO assigned | (RefSeq) uncharacterized LOC100790403	http://www.genome.jp/dbget-bin/www_bget?gmx:100790403	--
LOC100816540	7.58463	7.23988	5.69778	8.1125	6.87733	4.83585	1002.45	896.612	0.16098	0.61152	1	FALSE	1053.22	939.001	0.1656	0.64312	0.96088	FALSE	905.889	1108.63	-0.29137	0.42238	0.99347	FALSE	596.837	1083.2	-0.8599	0.024984	0.13042	FALSE	GO:0007031//GO:0055114//GO:0018144	peroxisome organization//oxidation-reduction process//RNA-protein covalent cross-linking	GO:0005779	integral component of peroxisomal membrane	GO:0005506//GO:0005198//GO:0016818//GO:0031418//GO:0016706//GO:0003677//GO:0005515//GO:0003968	iron ion binding//structural molecule activity//hydrolase activity, acting on acid anhydrides, in phosphorus-containing anhydrides//L-ascorbic acid binding//oxidoreductase activity, acting on paired donors, with incorporation or reduction of molecular oxygen, 2-oxoglutarate as one donor, and incorporation of one atom each of oxygen into both donors//DNA binding//protein binding//RNA-directed 5'-3…	no KO assigned | (RefSeq) AT-rich interactive domain-containing protein 4-like	http://www.genome.jp/dbget-bin/www_bget?gmx:100816540	sp|Q6NQ79|ARID4_ARATH AT-rich interactive domain-containing protein 4 OS=Arabidopsis thaliana GN=ARID4 PE=2 SV=1
NAC14	10.5313	17.2092	18.3631	11.6087	12.1619	24.236	461.783	973.256	-1.0756	0.15242	1	FALSE	509.496	1019.7	-1.001	0.22493	0.77308	FALSE	538.308	902.831	-0.74602	0.4005	0.99048	FALSE	984.051	878.416	0.16383	0.61587	0.85041	FALSE	GO:0006355	regulation of transcription, DNA-templated	--	--	GO:0003677	DNA binding	no KO assigned | (RefSeq) NAC14; NAC domain protein	http://www.genome.jp/dbget-bin/www_bget?gmx:100170709	sp|Q9FY93|NAC83_ARATH NAC domain-containing protein 83 OS=Arabidopsis thaliana GN=NAC083 PE=1 SV=1
WRKY22	14.7237	31.7648	12.7675	20.2971	48.9557	67.6803	876.865	906.418	-0.047822	0.92043	1	FALSE	1179.14	949.066	0.31316	0.39317	0.87221	FALSE	2953.07	2260.45	0.38561	0.25018	0.94885	FALSE	3836.49	2203.26	0.80015	0.026515	0.13575	FALSE	GO:0006367//GO:0006355//GO:0046660//GO:0006397	transcription initiation from RNA polymerase II promoter//regulation of transcription, DNA-templated//female sex differentiation//mRNA processing	GO:0005672//GO:0005634	transcription factor TFIIA complex//nucleus	GO:0003700//GO:0043565	transcription factor activity, sequence-specific DNA binding//sequence-specific DNA binding	no KO assigned | (RefSeq) probable WRKY transcription factor 21	http://www.genome.jp/dbget-bin/www_bget?gmx:100792310	sp|O04336|WRK21_ARATH Probable WRKY transcription factor 21 OS=Arabidopsis thaliana GN=WRKY21 PE=2 SV=1
LOC100801975	16.4381	16.7646	8.48032	20.8219	8.67085	3.81028	1523.7	918.203	0.7307	0.035371	0.80128	FALSE	1894.56	961.131	0.97906	0.0087826	0.20598	FALSE	809.724	1870.68	-1.2081	0.18207	0.90013	FALSE	332.799	1819.68	-2.451	0.023498	0.12546	FALSE	GO:0019079//GO:0006355	viral genome replication//regulation of transcription, DNA-templated	--	--	GO:0003678//GO:0003700	DNA helicase activity//transcription factor activity, sequence-specific DNA binding	K09284 AP2-like factor, euAP2 lineage | (RefSeq) floral homeotic protein APETALA 2-like	http://www.genome.jp/dbget-bin/www_bget?gmx:100801975	sp|P47927|AP2_ARATH Floral homeotic protein APETALA 2 OS=Arabidopsis thaliana GN=AP2 PE=1 SV=1
LOC100783055	24.4037	35.0776	22.0931	28.4412	70.8464	94.5714	2071.73	2316.55	-0.16114	0.92946	1	FALSE	2344.22	2427.61	-0.05043	0.9583	1	FALSE	6017.43	3348.73	0.84553	0.12676	0.82564	FALSE	7575.8	3286.12	1.205	0.018145	0.10493	FALSE	--	--	GO:0005634	nucleus	GO:0003677//GO:0005515	DNA binding//protein binding	K21596 calmodulin-binding transcription activator | (RefSeq) calmodulin-binding transcription activator 3-like	http://www.genome.jp/dbget-bin/www_bget?gmx:100783055	sp|Q6NPP4|CMTA2_ARATH Calmodulin-binding transcription activator 2 OS=Arabidopsis thaliana GN=CMTA2 PE=1 SV=1
MYB176	100.679	90.7194	86.5155	115.718	87.6246	47.7108	3508.37	3493.21	0.006245	0.92034	1	FALSE	3893.24	3658.3	0.089795	0.83162	1	FALSE	2954.19	3560.8	-0.26944	0.51451	1	FALSE	1509.48	3481.36	-1.2056	0.0013619	0.015305	TRUE	--	--	--	--	--	--	no KO assigned | (RefSeq) MYB176; MYB transcription factor MYB176	http://www.genome.jp/dbget-bin/www_bget?gmx:778059	sp|Q2V9B0|MY1R1_SOLTU Transcription factor MYB1R1 OS=Solanum tuberosum PE=2 SV=1
LOC547734	194.466	268.794	48.2572	225.161	281.037	388.248	5709.95	1681.47	1.7638	1.18e-07	6.42e-05	TRUE	6505.91	1761.19	1.8852	0.0065672	0.17431	FALSE	8200.53	8954.6	-0.12691	0.74095	1	FALSE	10511.7	8762.61	0.26256	0.58839	0.83144	FALSE	GO:0006508	proteolysis	--	--	GO:0008234//GO:0004197	cysteine-type peptidase activity//cysteine-type endopeptidase activity	K01366 cathepsin H [EC:3.4.22.16] | (RefSeq) thiol protease aleurain-like	http://www.genome.jp/dbget-bin/www_bget?gmx:547734	sp|Q8RWQ9|ALEUL_ARATH Thiol protease aleurain-like OS=Arabidopsis thaliana GN=At3g45310 PE=2 SV=1
LOC100790932	64.5936	35.8168	72.9232	39.8161	129.031	81.6953	6928.95	9184.68	-0.40659	0.22148	1	FALSE	4115.8	9618.73	-1.2247	0.00075992	0.041198	TRUE	13606	4305.16	1.6601	0.0001775	0.015391	TRUE	8102.36	4217.75	0.94187	0.035668	0.16612	FALSE	--	--	GO:0016020	membrane	GO:0003677	DNA binding	no KO assigned | (RefSeq) CSC1-like protein At3g21620	http://www.genome.jp/dbget-bin/www_bget?gmx:100777908	sp|B5TYT3|CSCL7_ARATH CSC1-like protein At1g11960 OS=Arabidopsis thaliana GN=At1g11960 PE=2 SV=1
LOC100795219	15.236	8.2332	8.17879	29.4328	25.3331	40.6431	1019.61	637.183	0.67824	0.21221	1	FALSE	1877.2	667.419	1.4919	4.82e-05	0.0050718	TRUE	1648.51	610.951	1.432	0.0091522	0.2575	FALSE	2461.83	597.961	2.0416	1.86e-07	8.07e-06	TRUE	--	--	--	--	GO:0005515	protein binding	no KO assigned | (RefSeq) internalin-A	http://www.genome.jp/dbget-bin/www_bget?gmx:100800666	--
LOC100800666	15.7142	19.1195	10.4119	29.9512	38.9546	59.4591	1260.19	986.24	0.35363	0.29663	1	FALSE	2317.3	1032.87	1.1658	0.00096435	0.049031	TRUE	3096.14	1736.45	0.83433	0.032951	0.50231	FALSE	4399.28	1699.51	1.3721	0.00048564	0.0067259	TRUE	--	--	--	--	GO:0005515	protein binding	no KO assigned | (RefSeq) internalin-A	http://www.genome.jp/dbget-bin/www_bget?gmx:100800666	sp|Q723K6|INLA_LISMF Internalin-A OS=Listeria monocytogenes serotype 4b (strain F2365) GN=inlA PE=3 SV=1
LOC100804210	62.6418	54.7529	78.0225	36.2219	27.3745	17.5172	4342.59	6628.24	-0.61007	0.31243	1	FALSE	2530.42	6942.6	-1.4561	0.00097022	0.049232	TRUE	1954.02	4608.53	-1.2379	0.035273	0.52231	FALSE	1162.02	4490.65	-1.9503	0.0026925	0.025846	TRUE	GO:0006468	protein phosphorylation	--	--	GO:0004672//GO:0005524//GO:0005515	protein kinase activity//ATP binding//protein binding	K14500 BR-signaling kinase [EC:2.7.11.1] | (RefSeq) probable serine/threonine-protein kinase At5g41260	http://www.genome.jp/dbget-bin/www_bget?gmx:100804210	sp|B9FDE0|BSK3_ORYSJ Probable serine/threonine-protein kinase BSK3 OS=Oryza sativa subsp. japonica GN=BSK3 PE=1 SV=1
LOC100816507	114.733	174.091	182.996	92.0629	85.4407	14.9655	6787.79	12934.1	-0.93017	0.010762	0.43572	FALSE	5423.6	13546.5	-1.3206	0.00029963	0.020752	TRUE	5056.34	11971.4	-1.2434	0.002201	0.10295	FALSE	837.69	11688.2	-3.8025	1.64e-17	4.66e-15	TRUE	GO:0006659//GO:0003333	phosphatidylserine biosynthetic process//amino acid transmembrane transport	--	--	--	--	no KO assigned | (RefSeq) amino acid permease 3	http://www.genome.jp/dbget-bin/www_bget?gmx:100816507	sp|Q39134|AAP3_ARATH Amino acid permease 3 OS=Arabidopsis thaliana GN=AAP3 PE=1 SV=2
LOC100813810	52.4086	137.495	88.891	32.7703	237.06	218.705	2855.98	5856.76	-1.0361	0.023531	0.66465	FALSE	1724.2	6134.86	-1.8311	0.00077489	0.041808	TRUE	12924.1	8568.9	0.59288	0.17114	0.89155	FALSE	11209.7	8387.11	0.41851	0.42451	0.71809	FALSE	--	--	--	--	GO:0003824	catalytic activity	no KO assigned | (RefSeq) probable protein phosphatase 2C 63	http://www.genome.jp/dbget-bin/www_bget?gmx:100813810	sp|O81760|P2C63_ARATH Probable protein phosphatase 2C 63 OS=Arabidopsis thaliana GN=At4g33920 PE=2 SV=1
LOC100170694	55.9344	304.13	13.6681	98.2614	655.298	593.11	1358.44	396.364	1.7771	0.0010883	0.095395	FALSE	2377.99	414.906	2.5189	4.7e-07	0.00010513	TRUE	16367.9	8648.88	0.92028	0.047996	0.59686	FALSE	13715.6	8470.33	0.69533	0.14338	0.40347	FALSE	GO:0006508	proteolysis	--	--	GO:0008234//GO:0004197	cysteine-type peptidase activity//cysteine-type endopeptidase activity	K01366 cathepsin H [EC:3.4.22.16] | (RefSeq) thiol protease aleurain-like	http://www.genome.jp/dbget-bin/www_bget?gmx:547734	sp|Q8RWQ9|ALEUL_ARATH Thiol protease aleurain-like OS=Arabidopsis thaliana GN=At3g45310 PE=2 SV=1
LOC100306470	1.69932	23.2873	0.332516	4.63815	16.8056	39.3413	36.5003	8.20981	2.1525	0.057035	0.9653	FALSE	98.0888	8.5905	3.5133	0.0004242	0.026599	TRUE	365.674	572.66	-0.64712	0.39694	0.9892	FALSE	770.697	559.796	0.46126	0.54999	0.80996	FALSE	--	--	--	--	--	--	no KO assigned | (RefSeq) uncharacterized LOC100306470	http://www.genome.jp/dbget-bin/www_bget?gmx:100306470	sp|Q40374|PR1_MEDTR Pathogenesis-related protein PR-1 OS=Medicago truncatula GN=PR-1 PE=2 SV=1
LOC100782997	0.0552292	3.40229	0.193695	2.75825	18.9194	9.38573	2.19884	8.70308	-1.9848	0.20225	1	FALSE	105.819	9.10498	3.5388	0.00034136	0.022892	TRUE	745.35	160.398	2.2163	0.0030662	0.12879	FALSE	353.109	156.118	1.1775	0.10957	0.34405	FALSE	--	--	GO:0016020//GO:0016021	membrane//integral component of membrane	--	--	no KO assigned | (RefSeq) WAT1-related protein At4g08290-like	http://www.genome.jp/dbget-bin/www_bget?gmx:100782997	sp|Q9SUF1|WTR31_ARATH WAT1-related protein At4g08290 OS=Arabidopsis thaliana GN=At4g08290 PE=2 SV=1
LOC100796117	138.02	271.092	64.3193	267.723	417.242	383.209	6833.71	3759.46	0.86214	0.0084792	0.37766	FALSE	13047.4	3936.23	1.7289	4.92e-06	0.00074548	TRUE	20727.2	15325.4	0.4356	0.40619	0.99207	FALSE	17699.8	15003.6	0.23843	0.71307	0.90757	FALSE	GO:0055114	oxidation-reduction process	--	--	GO:0051287//GO:0005524//GO:0016887//GO:0004471	NAD binding//ATP binding//ATPase activity//malate dehydrogenase (decarboxylating) (NAD+) activity	K00029 malate dehydrogenase (oxaloacetate-decarboxylating)(NADP+) [EC:1.1.1.40] | (RefSeq) NADP-dependent malic enzyme-like	http://www.genome.jp/dbget-bin/www_bget?gmx:100796117	sp|P51615|MAOX_VITVI NADP-dependent malic enzyme OS=Vitis vinifera PE=2 SV=1
LOC100815583	315.777	286.505	705.479	330.798	194.547	96.6704	10039.4	27212.1	-1.4386	0.00072556	0.071901	FALSE	10382.1	28502.8	-1.457	0.00073857	0.040234	TRUE	6202.71	10396.9	-0.74519	0.17746	0.8968	FALSE	2826.47	10190.4	-1.8501	0.014191	0.088504	FALSE	GO:0006810	transport	GO:0016020	membrane	GO:0005215	transporter activity	K09872 aquaporin PIP | (RefSeq) aquaporin PIP2-1-like	http://www.genome.jp/dbget-bin/www_bget?gmx:100815583	sp|Q9SV31|PIP25_ARATH Probable aquaporin PIP2-5 OS=Arabidopsis thaliana GN=PIP2-5 PE=1 SV=1
LOC100780806	22.143	24.2332	10.8968	34.1217	184.156	318.257	942.02	561.944	0.74533	0.21073	1	FALSE	1493.95	588.31	1.3445	0.37837	0.8665	FALSE	8004.1	1225.59	2.7073	0.00016168	0.014471	TRUE	12902.9	1196.34	3.431	2.25e-14	3.81e-12	TRUE	GO:0009396//GO:0055114//GO:0008152	folic acid-containing compound biosynthetic process//oxidation-reduction process//metabolic process	--	--	GO:0005515//GO:0016491//GO:0050662//GO:0008270//GO:0004488//GO:0003824	protein binding//oxidoreductase activity//coenzyme binding//zinc ion binding//methylenetetrahydrofolate dehydrogenase (NADP+) activity//catalytic activity	K08081 tropinone reductase I [EC:1.1.1.206] | (RefSeq) tropinone reductase	http://www.genome.jp/dbget-bin/www_bget?gmx:100780806	sp|A7DY56|TRN1_COCOF Tropinone reductase OS=Cochlearia officinalis GN=TR PE=1 SV=1
LOC100782924	17.7559	52.9795	8.52017	36.3687	343.859	831.011	537.66	298.27	0.85008	0.55789	1	FALSE	1093.52	311.987	1.8094	0.11457	0.6419	FALSE	10984.3	1913.88	2.5209	0.00019224	0.016382	TRUE	24419.6	1874.14	3.7037	1.31e-11	1.34e-09	TRUE	GO:0009405//GO:0009089//GO:0055114	pathogenesis//lysine biosynthetic process via diaminopimelate//oxidation-reduction process	GO:0005576	extracellular region	GO:0008839//GO:0051287//GO:0016620	4-hydroxy-tetrahydrodipicolinate reductase//NAD binding//oxidoreductase activity, acting on the aldehyde or oxo group of donors, NAD or NADP as acceptor	K00134 glyceraldehyde 3-phosphate dehydrogenase [EC:1.2.1.12] | (RefSeq) glyceraldehyde-3-phosphate dehydrogenase, cytosolic-like	http://www.genome.jp/dbget-bin/www_bget?gmx:100782924	sp|Q7FAH2|G3PC2_ORYSJ Glyceraldehyde-3-phosphate dehydrogenase 2, cytosolic OS=Oryza sativa subsp. japonica GN=GAPC2 PE=1 SV=1
LOC100787496	20.7497	27.1944	19.5253	22.7291	97.864	94.8914	1365.81	1523.27	-0.15742	0.64796	1	FALSE	1456.8	1594.87	-0.13064	0.73548	0.98442	FALSE	6474.86	2038.53	1.6673	5.59e-05	0.0062491	TRUE	5892.86	1998.72	1.5599	0.00017002	0.0028318	TRUE	GO:0017004	cytochrome complex assembly	GO:0009512	cytochrome b6f complex	GO:0005515//GO:0045158	protein binding//electron transporter, transferring electrons within cytochrome b6/f complex of photosystem II activity	no KO assigned | (RefSeq) plant intracellular Ras-group-related LRR protein 4	http://www.genome.jp/dbget-bin/www_bget?gmx:100787496	sp|Q6Z8P4|PIRL4_ORYSJ Plant intracellular Ras-group-related LRR protein 4 OS=Oryza sativa subsp. japonica GN=IRL4 PE=2 SV=1
LOC100800293	0.64321	2.78992	0.997974	1.00979	25.7802	94.9588	59.6341	107.928	-0.85586	0.23309	1	FALSE	91.9108	112.991	-0.2979	0.61675	0.9543	FALSE	2381.88	297.152	3.0028	3.8e-12	3.75e-09	TRUE	8070.86	290.269	4.7973	3.53e-21	1.79e-18	TRUE	GO:0006810//GO:0006355//GO:0055085//GO:0007186//GO:0016485//GO:0043085//GO:0000103	transport//regulation of transcription, DNA-templated//transmembrane transport//G-protein coupled receptor signaling pathway//protein processing//positive regulation of catalytic activity//sulfate assimilation	GO:0016021	integral component of membrane	GO:0005524//GO:0004020//GO:0005525//GO:0003676//GO:0016887//GO:0019001//GO:0003924//GO:0008134//GO:0031683//GO:0016301//GO:0042626//GO:0004871	ATP binding//adenylylsulfate kinase activity//GTP binding//nucleic acid binding//ATPase activity//guanyl nucleotide binding//GTPase activity//transcription factor binding//G-protein beta/gamma-subunit complex binding//kinase activity//ATPase activity, coupled to transmembrane movement of substances//signal transducer activity	K05658 ATP-binding cassette, subfamily B (MDR/TAP), member 1 [EC:3.6.3.44] | (RefSeq) ABC transporter B family member 11-like	http://www.genome.jp/dbget-bin/www_bget?gmx:100800293	sp|Q9FWX7|AB11B_ARATH ABC transporter B family member 11 OS=Arabidopsis thaliana GN=ABCB11 PE=2 SV=1
LOC100810725	4.78132	15.9467	2.30346	9.06498	67.5964	104.555	90.1762	53.358	0.75704	0.38843	1	FALSE	176.804	55.8606	1.6623	0.063719	0.52663	FALSE	1348.52	355.18	1.9248	2.12e-05	0.0029111	TRUE	1976.72	348.657	2.5032	2.83e-05	0.00063557	TRUE	--	--	--	--	--	--	no KO assigned | (RefSeq) PRA1 family protein F2-like	http://www.genome.jp/dbget-bin/www_bget?gmx:100810725	--
ADH2	1.79205	17.1827	0.670469	5.17135	140.183	341.674	71.5247	30.5361	1.2279	0.47938	1	FALSE	200.302	31.9354	2.6489	0.11518	0.64282	FALSE	5891.68	817.375	2.8496	0.00013964	0.013022	TRUE	13234.9	800.932	4.0465	4.5e-18	1.39e-15	TRUE	GO:0055114	oxidation-reduction process	--	--	GO:0051287	NAD binding	K18857 alcohol dehydrogenase class-P [EC:1.1.1.1] | (RefSeq) Adh-2; alcohol dehydrogenase 1	http://www.genome.jp/dbget-bin/www_bget?gmx:100783858	sp|P12886|ADH1_PEA Alcohol dehydrogenase 1 OS=Pisum sativum PE=1 SV=1
GlmaxMt16	0.0833054	0.703963	0.415326	0.22953	20.2576	16.0664	1.14223	7.30316	-2.6767	0.21491	1	FALSE	3.07588	7.65317	-1.3151	0.47494	0.9075	FALSE	295.195	11.6536	4.6628	3.99e-13	5.85e-10	TRUE	216.187	11.407	4.2443	2.35e-10	1.91e-08	TRUE	--	--	--	--	--	--	--	--	--
LOC100305771	7.54505	0.254099	7.82014	6.29179	13.5169	98.9657	146.264	168.019	-0.20005	0.59279	1	FALSE	110.145	175.915	-0.67548	0.31564	0.83355	FALSE	247.933	5.35702	5.5324	5.17e-15	1.44e-11	TRUE	1674.68	5.24122	8.3198	5.24e-32	1.06e-28	TRUE	--	--	--	--	--	--	no KO assigned | (RefSeq) uncharacterized LOC100305771	http://www.genome.jp/dbget-bin/www_bget?gmx:100305771	--
LOC100305931	5.72494	2.40225	3.66161	10.1645	190.243	288.171	145.619	110.412	0.39931	0.53953	1	FALSE	247.892	115.571	1.1009	0.2189	0.76741	FALSE	4984.71	72.5538	6.1023	1.46e-07	4.13e-05	TRUE	6947.78	70.8213	6.6162	2.09e-42	1.17e-38	TRUE	--	--	--	--	--	--	no KO assigned | (RefSeq) uncharacterized LOC100305931	http://www.genome.jp/dbget-bin/www_bget?gmx:100305931	--
LOC100526942	87.8403	55.804	41.3419	85.3947	179.475	168.996	1837.92	1019.4	0.85034	0.0096825	0.41086	FALSE	1727.48	1067.53	0.69439	0.048981	0.4736	FALSE	3710.09	1330.28	1.4797	0.000158	0.014199	TRUE	3248.66	1300.41	1.3209	0.00052057	0.0071108	TRUE	--	--	--	--	--	--	no KO assigned | (RefSeq) arabinogalactan peptide 22-like	http://www.genome.jp/dbget-bin/www_bget?gmx:100817755	sp|Q9M373|AGP20_ARATH Arabinogalactan peptide 20 OS=Arabidopsis thaliana GN=AGP20 PE=3 SV=1
LOC100526998	6.23396	28.9063	6.48219	86.985	448.629	710.272	140.354	177.69	-0.34029	0.71366	1	FALSE	1937.47	186.054	3.3804	0.017502	0.29808	FALSE	10312.8	750.803	3.7799	3.77e-05	0.004539	TRUE	15127	734.343	4.3645	2.37e-19	8.67e-17	TRUE	--	--	--	--	--	--	--	--	--
LOC100527287	0	0.109311	0.129261	0.0258973	296.001	768.765	0	3.62659	#NAME?	0.083259	1	FALSE	0.617465	3.79454	-2.6195	0.2619	0.79919	FALSE	7292.34	3.08454	11.207	3.21e-08	1.12e-05	TRUE	17530.5	3.0058	12.51	3.67e-67	1.64e-62	TRUE	--	--	--	--	--	--	no KO assigned | (RefSeq) uncharacterized LOC100527287	http://www.genome.jp/dbget-bin/www_bget?gmx:100527287	--
LOC100527888	0.189494	3.21121	0.0600622	0.109332	25.0558	76.826	8.43188	2.98715	1.4971	0.39514	1	FALSE	4.52424	3.12372	0.53441	0.84921	1	FALSE	1152.34	169.87	2.7621	3.83e-10	2.51e-07	TRUE	3315.71	165.679	4.3229	2.38e-11	2.34e-09	TRUE	GO:0046439//GO:0055114	L-cysteine metabolic process//oxidation-reduction process	--	--	GO:0005506//GO:0016702//GO:0017172	iron ion binding//oxidoreductase activity, acting on single donors with incorporation of molecular oxygen, incorporation of two atoms of oxygen//cysteine dioxygenase activity	K10712 cysteamine dioxygenase [EC:1.13.11.19] | (RefSeq) plant cysteine oxidase 2	http://www.genome.jp/dbget-bin/www_bget?gmx:100527888	sp|Q8LGJ5|PCO2_ARATH Plant cysteine oxidase 2 OS=Arabidopsis thaliana GN=PCO2 PE=1 SV=1
LOC100775516	161.153	204.704	170.659	244.969	79.0436	44.9194	6640.74	8514.36	-0.35855	0.73726	1	FALSE	10048.7	8916.35	0.17248	0.76156	0.9916	FALSE	3270.82	9859.36	-1.5918	0.00016995	0.014911	TRUE	1771.47	9624.19	-2.4417	3.96e-09	2.6e-07	TRUE	--	--	--	--	--	--	no KO assigned | (RefSeq) uncharacterized LOC100775516	http://www.genome.jp/dbget-bin/www_bget?gmx:100775516	--
LOC100777517	1.10462	28.6373	9.6607	20.4684	109.034	298.435	42.9521	417.679	-3.2816	0.27215	1	FALSE	747.725	437.344	0.77374	0.7382	0.98531	FALSE	3868.77	1162.53	1.7346	2.82e-05	0.0036375	TRUE	9943.3	1137.65	3.1277	7.49e-13	9.69e-11	TRUE	--	--	GO:0016020//GO:0016021//GO:0009986	membrane//integral component of membrane//cell surface	GO:0004659	prenyltransferase activity	K09833 homogentisate phytyltransferase / homogentisate geranylgeranyltransferase [EC:2.5.1.115 2.5.1.116] | (RefSeq) homogentisate phytyltransferase 1, chloroplastic-like	http://www.genome.jp/dbget-bin/www_bget?gmx:100777517	sp|B9A1Q4|G4DT_SOYBN Glycinol 4-dimethylallyltransferase OS=Glycine max GN=G4DT PE=1 SV=1
LOC100779783	40.9401	19.2161	41.2812	54.0825	131.363	112.021	1130.94	1349.76	-0.25519	0.51003	1	FALSE	1472.66	1413.16	0.059498	0.9627	1	FALSE	3691.26	605.769	2.6073	5.11e-10	3.25e-07	TRUE	2899.89	594.261	2.2868	6.9e-06	0.00019272	TRUE	GO:0006355//GO:0009271//GO:0071436//GO:0015721//GO:0030244	regulation of transcription, DNA-templated//phage shock//sodium ion export//bile acid and bile salt transport//cellulose biosynthetic process	GO:0005886//GO:0016021//GO:0016020	plasma membrane//integral component of membrane//membrane	GO:0016760//GO:0005215//GO:0046982//GO:0008270//GO:0015081//GO:0008948	cellulose synthase (UDP-forming) activity//transporter activity//protein heterodimerization activity//zinc ion binding//sodium ion transmembrane transporter activity//oxaloacetate decarboxylase activity	no KO assigned | (RefSeq) uncharacterized LOC100779783	http://www.genome.jp/dbget-bin/www_bget?gmx:100779783	--
LOC100791925	0	0.0374037	0	0	7.19441	24.6758	0	0	NA	NA	NA	NA	0	0	NA	NA	NA	NA	205.433	1.2794	7.3271	0.00015543	0.014052	TRUE	652.688	1.2449	9.0342	3.36e-36	1.15e-32	TRUE	--	--	--	--	--	--	no KO assigned | (RefSeq) uncharacterized LOC100791925	http://www.genome.jp/dbget-bin/www_bget?gmx:100791925	--
LOC100801918	27.7234	58.9872	25.5548	29.6977	357.649	376.923	1083.92	1169.15	-0.10919	0.69083	1	FALSE	1131.8	1223.91	-0.11288	0.73982	0.98628	FALSE	14099.1	2623.15	2.4262	7.64e-06	0.0012226	TRUE	13597	2570.53	2.4031	4.97e-07	1.91e-05	TRUE	GO:0055114	oxidation-reduction process	--	--	GO:0051287	NAD binding	K18857 alcohol dehydrogenase class-P [EC:1.1.1.1] | (RefSeq) alcohol dehydrogenase 1	http://www.genome.jp/dbget-bin/www_bget?gmx:100801918	sp|P12886|ADH1_PEA Alcohol dehydrogenase 1 OS=Pisum sativum PE=1 SV=1
LOC100805411	0.328685	1.62746	0.213072	0.550247	18.2521	43.4286	15.798	11.7181	0.43101	0.78815	1	FALSE	26.1164	12.2561	1.0914	0.40192	0.87507	FALSE	907.148	92.7087	3.2906	5.13e-07	0.00012903	TRUE	2017.87	90.6648	4.4761	1.05e-24	8.26e-22	TRUE	GO:0055114//GO:0046439	oxidation-reduction process//L-cysteine metabolic process	--	--	GO:0017172//GO:0016702//GO:0005506	cysteine dioxygenase activity//oxidoreductase activity, acting on single donors with incorporation of molecular oxygen, incorporation of two atoms of oxygen//iron ion binding	K10712 cysteamine dioxygenase [EC:1.13.11.19] | (RefSeq) plant cysteine oxidase 2-like	http://www.genome.jp/dbget-bin/www_bget?gmx:100805411	sp|Q8LGJ5|PCO2_ARATH Plant cysteine oxidase 2 OS=Arabidopsis thaliana GN=PCO2 PE=1 SV=1
LOC100809553	10.9312	56.6186	4.487	16.6783	223.332	257.622	413.388	194.807	1.0855	0.3064	1	FALSE	623.637	203.769	1.6138	0.10063	0.61626	FALSE	8790.03	2537.89	1.7922	0.00043565	0.031144	TRUE	9411.78	2485.38	1.921	5.63e-06	0.00016066	TRUE	GO:0015992	proton transport	GO:0033644//GO:0055036	host cell membrane//virion membrane	GO:0030976//GO:0000287//GO:0015078//GO:0003824	thiamine pyrophosphate binding//magnesium ion binding//hydrogen ion transmembrane transporter activity//catalytic activity	K01568 pyruvate decarboxylase [EC:4.1.1.1] | (RefSeq) pyruvate decarboxylase 1	http://www.genome.jp/dbget-bin/www_bget?gmx:100809553	sp|P51850|PDC1_PEA Pyruvate decarboxylase 1 OS=Pisum sativum GN=PDC1 PE=2 SV=1
LOC100813858	0.66918	2.29707	0.806028	0.641545	41.4692	92.483	14.6066	22.5309	-0.62528	0.70078	1	FALSE	14.4342	23.6126	-0.71007	0.58116	0.94219	FALSE	934.772	59.4188	3.9756	0.00060259	0.039593	TRUE	1936.86	57.9775	5.0621	2.75e-29	3.07e-26	TRUE	GO:0007165	signal transduction	GO:0005578	proteinaceous extracellular matrix	GO:0005509	calcium ion binding	no KO assigned | (RefSeq) uncharacterized LOC100813858	http://www.genome.jp/dbget-bin/www_bget?gmx:100813858	--
LOC100816212	129.508	32.0157	120.475	133.36	253.725	405.637	5586.19	5959.76	-0.09339	0.71944	1	FALSE	5521.02	6240.87	-0.17681	0.54419	0.93043	FALSE	10600.3	1572.16	2.7533	2.67e-07	7.29e-05	TRUE	15931.6	1532.38	3.378	3.55e-13	4.96e-11	TRUE	GO:0006950//GO:0006468//GO:0007165	response to stress//protein phosphorylation//signal transduction	--	--	GO:0004674//GO:0005096	protein serine/threonine kinase activity//GTPase activator activity	no KO assigned | (RefSeq) universal stress protein A-like protein-like	http://www.genome.jp/dbget-bin/www_bget?gmx:100816212	--
LOC100819711	0.435768	21.7103	0.514975	1.35533	172.132	255.468	10.7776	15.9807	-0.56829	0.74651	1	FALSE	34.1588	16.7402	1.0289	0.33851	0.84759	FALSE	4393.67	644.227	2.7698	0.0003504	0.026507	TRUE	6098.4	628.59	3.2782	1.85e-15	3.95e-13	TRUE	--	--	--	--	--	--	no KO assigned | (RefSeq) uncharacterized LOC100819711	http://www.genome.jp/dbget-bin/www_bget?gmx:100819711	--
UR9	3.87089	14.4192	3.03467	6.6772	244.809	269.416	108.966	100.192	0.12112	0.88787	1	FALSE	186.101	104.914	0.82688	0.25827	0.79592	FALSE	6859.06	463.725	3.8867	2.07e-09	1.01e-06	TRUE	7099.23	453.342	3.969	9.71e-17	2.44e-14	TRUE	--	--	--	--	--	--	K00365 urate oxidase [EC:1.7.3.3] | (RefSeq) N-35, URcot-35, URnod-35, nodulin-35, uricase; nodulin 35	http://www.genome.jp/dbget-bin/www_bget?gmx:547453	sp|P04670|URIC1_SOYBN Uricase-2 isozyme 1 OS=Glycine max PE=1 SV=2
LOC100500398	9.49397	36.5513	11.3851	8.95558	118.939	75.3291	336.753	472.864	-0.48974	0.26312	1	FALSE	303.944	495.165	-0.7041	0.17062	0.72403	FALSE	4122.44	1457.37	1.5001	0.00013594	0.012758	TRUE	2443.42	1426.56	0.77636	0.048787	0.20606	FALSE	--	--	--	--	--	--	no KO assigned | (RefSeq) uncharacterized LOC100527273	http://www.genome.jp/dbget-bin/www_bget?gmx:100527273	sp|Q02918|NO36A_SOYBN Early nodulin-36A OS=Glycine max PE=2 SV=1
LOC100804406	12.0261	27.874	16.4854	8.59465	89.8554	63.9608	603.918	1003.2	-0.73219	0.059772	0.98414	FALSE	425.291	1050.72	-1.3049	0.0019392	0.079906	FALSE	4579.26	1642.43	1.4793	0.00017368	0.015178	TRUE	3045.82	1604.99	0.92426	0.015445	0.093784	FALSE	GO:0008033//GO:0006813//GO:0055114//GO:0046168//GO:0016117	tRNA processing//potassium ion transport//oxidation-reduction process//glycerol-3-phosphate catabolic process//carotenoid biosynthetic process	GO:0016021	integral component of membrane	GO:0016705//GO:0004506//GO:0071949//GO:0050660//GO:0016616//GO:0016491//GO:0051287//GO:0008677	oxidoreductase activity, acting on paired donors, with incorporation or reduction of molecular oxygen//squalene monooxygenase activity//FAD binding//flavin adenine dinucleotide binding//oxidoreductase activity, acting on the CH-OH group of donors, NAD or NADP as acceptor//oxidoreductase activity//NAD binding//2-dehydropantoate 2-reductase activity	K00511 squalene monooxygenase [EC:1.14.14.17] | (RefSeq) squalene monooxygenase-like	http://www.genome.jp/dbget-bin/www_bget?gmx:100804406	sp|O48651|ERG1_PANGI Squalene monooxygenase OS=Panax ginseng PE=2 SV=1
LOC100306340	219.316	305.155	244.833	347.66	107.836	63.139	6836.89	9292.03	-0.44265	0.61717	1	FALSE	10908	9731.15	0.16471	0.76232	0.99179	FALSE	3406.07	11388.8	-1.7414	0.020494	0.40451	FALSE	1898.69	11093.5	-2.5466	0.0020556	0.02106	TRUE	--	--	--	--	--	--	no KO assigned | (RefSeq) uncharacterized LOC100306340	http://www.genome.jp/dbget-bin/www_bget?gmx:100306340	--
LOC100306678	73.1449	29.3395	34.6318	99.5298	128.306	162.203	1198.79	687.542	0.80206	0.037463	0.81885	FALSE	1610.28	719.852	1.1615	0.0071067	0.18108	FALSE	2159.03	549.492	1.9742	0.10953	0.79386	FALSE	2545.06	539.919	2.2369	3.96e-08	2.03e-06	TRUE	GO:0030001	metal ion transport	--	--	GO:0046872	metal ion binding	no KO assigned | (RefSeq) uncharacterized LOC100306678	http://www.genome.jp/dbget-bin/www_bget?gmx:100306678	sp|O03982|HIP39_ARATH Heavy metal-associated isoprenylated plant protein 39 OS=Arabidopsis thaliana GN=HIPP39 PE=2 SV=1
LOC100499805	134.325	103.305	106.924	141.324	177.304	317.917	3688.41	3521.94	0.066626	0.73286	1	FALSE	3735.32	3688.3	0.018276	0.8218	1	FALSE	4887.31	3300.86	0.5662	0.14421	0.8552	FALSE	8203.3	3224.1	1.3473	0.00096808	0.011773	TRUE	--	--	--	--	--	--	no KO assigned | (RefSeq) uncharacterized protein At2g23090	http://www.genome.jp/dbget-bin/www_bget?gmx:100499805	sp|O64818|Y2309_ARATH Uncharacterized protein At2g23090 OS=Arabidopsis thaliana GN=At2g23090 PE=1 SV=1
LOC100778692	29.958	36.3969	26.7175	40.6639	64.7223	137.275	2144.32	2258.37	-0.074764	0.79559	1	FALSE	2866.01	2364.67	0.2774	0.47108	0.90447	FALSE	4656.79	3079.94	0.59643	0.09558	0.76561	FALSE	9151.31	3002.58	1.6078	4.71e-05	0.00098291	TRUE	--	--	--	--	GO:0008270//GO:0005515	zinc ion binding//protein binding	K17987 next to BRCA1 gene 1 protein | (RefSeq) uncharacterized LOC100778692	http://www.genome.jp/dbget-bin/www_bget?gmx:100778692	sp|Q9SB64|NBR1_ARATH Protein NBR1 homolog OS=Arabidopsis thaliana GN=NBR1 PE=1 SV=1
LOC100786251	46.3266	39.4015	46.0239	54.069	74.3652	230.794	2962.29	3466.31	-0.22669	0.46153	1	FALSE	3392.8	3629.7	-0.097374	0.71691	0.98281	FALSE	4754.91	2823.63	0.75186	0.22629	0.93097	FALSE	13797.2	2768.48	2.3172	4.63e-07	1.8e-05	TRUE	--	--	--	--	GO:0005515//GO:0008017	protein binding//microtubule binding	no KO assigned | (RefSeq) IQ domain-containing protein IQM1-like	http://www.genome.jp/dbget-bin/www_bget?gmx:100786251	sp|O82645|IQM1_ARATH IQ domain-containing protein IQM1 OS=Arabidopsis thaliana GN=IQM1 PE=1 SV=1
LOC100795681	55.9437	247.641	54.5755	58.2522	541.894	786.665	1211.46	1435.74	-0.24505	0.72085	1	FALSE	1237.4	1503.5	-0.28101	0.65628	0.96705	FALSE	11938.9	6197.67	0.94588	0.10526	0.78473	FALSE	16163.1	6060.23	1.4153	0.003242	0.029572	TRUE	GO:0007155	cell adhesion	GO:0016020	membrane	--	--	no KO assigned | (RefSeq) uncharacterized LOC100795681	http://www.genome.jp/dbget-bin/www_bget?gmx:100795681	--
LOC100798090	18.8643	55.9989	18.931	23.1191	114.718	156.143	928.192	1134.98	-0.29017	0.54488	1	FALSE	1117.47	1188.94	-0.089446	0.90902	1	FALSE	5697.9	3215.05	0.82559	0.032849	0.50226	FALSE	7230.77	3141.35	1.2028	0.0028333	0.026858	TRUE	--	--	--	--	--	--	no KO assigned | (RefSeq) uncharacterized LOC100798090	http://www.genome.jp/dbget-bin/www_bget?gmx:100798090	sp|Q9DCG6|PBLD1_MOUSE Phenazine biosynthesis-like domain-containing protein 1 OS=Mus musculus GN=Pbld1 PE=1 SV=2
LOC100799682	1.22442	151.284	1.63353	2.4372	309.914	532.566	84.0363	140.268	-0.7391	0.65273	1	FALSE	161.631	146.87	0.13816	0.81983	1	FALSE	22070.1	12404.5	0.83122	0.071394	0.69451	FALSE	35640.4	12121.8	1.5559	0.0052173	0.042305	TRUE	GO:0055114	oxidation-reduction process	--	--	GO:0016491//GO:0004601//GO:0050664//GO:0005509	oxidoreductase activity//peroxidase activity//oxidoreductase activity, acting on NAD(P)H, oxygen as acceptor//calcium ion binding	K13447 respiratory burst oxidase [EC:1.6.3.- 1.11.1.-] | (RefSeq) respiratory burst oxidase homolog protein B-like	http://www.genome.jp/dbget-bin/www_bget?gmx:100799682	sp|Q948T9|RBOHB_SOLTU Respiratory burst oxidase homolog protein B OS=Solanum tuberosum GN=RBOHB PE=1 SV=1
LOC100807969	2.12855	9.13597	4.18011	2.59863	23.182	41.5032	83.3896	199.045	-1.2552	0.06224	0.99494	FALSE	98.4359	208.525	-1.083	0.13211	0.66765	FALSE	908.3	411.22	1.1433	0.0074058	0.22861	FALSE	1534.96	401.616	1.9343	4.25e-05	0.00090237	TRUE	--	--	--	--	GO:0005515	protein binding	K17302 coatomer subunit beta' | (RefSeq) coatomer subunit beta'-2-like	http://www.genome.jp/dbget-bin/www_bget?gmx:100807969	sp|Q5VQ78|COB21_ORYSJ Coatomer subunit beta&apos;-1 OS=Oryza sativa subsp. japonica GN=Os06g0143900 PE=2 SV=1
LOC100809435	9.03538	5.29041	5.22882	12.4658	12.8173	31.0079	724.007	513.31	0.49618	0.40483	1	FALSE	983.307	537.541	0.87127	0.083651	0.58242	FALSE	1056.74	491.809	1.1034	0.24653	0.94666	FALSE	2374.25	482.149	2.2999	6.79e-09	4.27e-07	TRUE	GO:0006614	SRP-dependent cotranslational protein targeting to membrane	--	--	GO:0005515//GO:0043531//GO:0005525	protein binding//ADP binding//GTP binding	no KO assigned | (RefSeq) probable disease resistance protein At5g66900	http://www.genome.jp/dbget-bin/www_bget?gmx:100809435	sp|Q9FKZ1|DRL42_ARATH Probable disease resistance protein At5g66900 OS=Arabidopsis thaliana GN=At5g66900 PE=3 SV=1
LOC100813799	57.6792	38.7929	42.5124	62.8274	67.6573	96.7388	1396.39	1224.52	0.18949	0.55265	1	FALSE	1494.02	1282.18	0.2206	0.55076	0.93231	FALSE	1656.98	1095.45	0.59704	0.12349	0.81879	FALSE	2203.38	1071.17	1.0405	0.0057066	0.045164	TRUE	--	--	GO:0016021//GO:0019013	integral component of membrane//viral nucleocapsid	GO:0004190	aspartic-type endopeptidase activity	no KO assigned | (RefSeq) nuclear migration protein nudC-like	http://www.genome.jp/dbget-bin/www_bget?gmx:100813799	sp|Q9LV09|BOB1_ARATH Protein BOBBER 1 OS=Arabidopsis thaliana GN=BOB1 PE=1 SV=1
LOC100817486	34.9414	41.5185	44.4066	33.3883	77.6101	130.461	3261.61	4981.61	-0.61103	0.070827	1	FALSE	3055.49	5217.05	-0.77183	0.02661	0.36481	FALSE	7329.25	4546.16	0.68902	0.07879	0.71623	FALSE	11415.4	4441.69	1.3618	0.001216	0.01408	TRUE	GO:0006355//GO:0006810//GO:0055085//GO:0006576	regulation of transcription, DNA-templated//transport//transmembrane transport//cellular biogenic amine metabolic process	GO:0016021	integral component of membrane	GO:0005525//GO:0005524//GO:0098519//GO:0016301//GO:0042626//GO:0043531//GO:0016887//GO:0003677//GO:0003924//GO:0000166//GO:0008134	GTP binding//ATP binding//nucleotide phosphatase activity, acting on free nucleotides//kinase activity//ATPase activity, coupled to transmembrane movement of substances//ADP binding//ATPase activity//DNA binding//GTPase activity//nucleotide binding//transcription factor binding	no KO assigned | (RefSeq) putative ABC transporter C family member 15	http://www.genome.jp/dbget-bin/www_bget?gmx:100817486	sp|Q9M1C7|AB9C_ARATH ABC transporter C family member 9 OS=Arabidopsis thaliana GN=ABCC9 PE=2 SV=2
Novelgene1557	3.15273	2.06501	3.97291	5.04512	9.25436	27.0402	132.05	209.462	-0.6656	0.44157	1	FALSE	207.483	219.386	-0.080478	0.95822	1	FALSE	405.308	102.153	1.9883	0.086436	0.73996	FALSE	1106.9	100.074	3.4674	7.45e-15	1.38e-12	TRUE	--	--	--	--	--	--	--	--	--
GST3	40.1409	26.2123	70.2698	58.1832	110.541	603.992	1090.64	2180.16	-0.99927	0.038821	0.83174	FALSE	1480.66	2283.49	-0.625	0.13844	0.67969	FALSE	2876.11	794.654	1.8557	0.17277	0.89282	FALSE	14384.4	774.194	4.2157	1.57e-15	3.42e-13	TRUE	GO:0006626	protein targeting to mitochondrion	GO:0005741	mitochondrial outer membrane	GO:0005515	protein binding	K00799 glutathione S-transferase [EC:2.5.1.18] | (RefSeq) GST3, GSTU53, glyoxalase_I; lactoylglutathione lyase	http://www.genome.jp/dbget-bin/www_bget?gmx:547925	sp|P46417|GSTX3_SOYBN Glutathione S-transferase 3 OS=Glycine max GN=GST3 PE=1 SV=1
GSTU41	19.7974	49.3683	12.7564	38.5592	84.5852	422.532	652.49	516.373	0.33754	0.29539	1	FALSE	1271.17	540.943	1.2326	0.037339	0.42528	FALSE	2858.06	1920.8	0.57333	0.39111	0.98815	FALSE	13093.5	1875.56	2.8035	9.76e-07	3.45e-05	TRUE	--	--	--	--	GO:0005515	protein binding	K00799 glutathione S-transferase [EC:2.5.1.18] | (RefSeq) GST, GSTU41; glutathione S-transferase	http://www.genome.jp/dbget-bin/www_bget?gmx:547580	sp|Q8GYM1|GSTUM_ARATH Glutathione S-transferase U22 OS=Arabidopsis thaliana GN=GSTU22 PE=1 SV=1
HO1	142.31	176.961	123.597	212.317	453.145	699.565	3008.03	3084.29	-0.036121	0.90539	1	FALSE	4398.37	3230.12	0.44538	0.24415	0.78745	FALSE	9509.5	4326.34	1.1362	0.014809	0.34149	FALSE	13602.7	4223.23	1.6875	9.12e-05	0.0017034	TRUE	GO:0006788//GO:0055114	heme oxidation//oxidation-reduction process	--	--	GO:0004392	heme oxygenase (decyclizing) activity	K21480 heme oxygenase (biliverdin-producing, ferredoxin) [EC:1.14.15.20] | (RefSeq) HO1; heme oxygenase 1, chloroplastic	http://www.genome.jp/dbget-bin/www_bget?gmx:547612	sp|O48782|HMOX1_ARATH Heme oxygenase 1, chloroplastic OS=Arabidopsis thaliana GN=HO1 PE=1 SV=2
LOC100101844	0	4.67619	2.41517	1.64901	6.91265	139.717	0	69.4314	#NAME?	0.082073	1	FALSE	40.4098	72.6966	-0.84718	0.70919	0.98209	FALSE	163.727	137.289	0.25408	0.74819	1	FALSE	3139.77	132.873	4.5625	5.69e-07	2.14e-05	TRUE	GO:0009607//GO:0006952	response to biotic stimulus//defense response	--	--	--	--	no KO assigned | (RefSeq) stress-induced protein SAM22	http://www.genome.jp/dbget-bin/www_bget?gmx:547915	sp|P26987|SAM22_SOYBN Stress-induced protein SAM22 OS=Glycine max PE=1 SV=1
LOC100305352	0.337521	31.9025	15.0052	10.3533	32.2715	146.519	9.40274	478.578	-5.6695	0.15932	1	FALSE	277.391	501.084	-0.85313	0.69851	0.97971	FALSE	847.432	1005.28	-0.24643	0.9797	1	FALSE	3587.89	976.633	1.8772	2.99e-07	1.23e-05	TRUE	GO:0006351	transcription, DNA-templated	--	--	GO:0003899//GO:0004866//GO:0003677	DNA-directed 5'-3' RNA polymerase activity//endopeptidase inhibitor activity//DNA binding	no KO assigned | (RefSeq) uncharacterized LOC100305352	http://www.genome.jp/dbget-bin/www_bget?gmx:100305352	sp|P29421|IAAS_ORYSJ Alpha-amylase/subtilisin inhibitor OS=Oryza sativa subsp. japonica GN=RASI PE=1 SV=2
LOC100305929	215.044	135.766	210.122	238.296	287.499	418.832	5585.95	6384.42	-0.19275	0.51032	1	FALSE	5933.07	6685.81	-0.17232	0.65066	0.96488	FALSE	7376.91	4042.94	0.86761	0.027653	0.46625	FALSE	9982.95	3947.42	1.3386	0.0012324	0.014211	TRUE	--	--	--	--	--	--	no KO assigned | (RefSeq) uncharacterized LOC100305929	http://www.genome.jp/dbget-bin/www_bget?gmx:100305929	sp|Q42342|CYB5E_ARATH Cytochrome b5 isoform E OS=Arabidopsis thaliana GN=CYTB5-E PE=1 SV=2
LOC100305973	84.128	78.424	56.7627	111.503	198.868	363.468	1943.15	1543.7	0.33201	0.32475	1	FALSE	2502.86	1616.24	0.63093	0.072413	0.55273	FALSE	4627.89	2101	1.1393	0.0034379	0.13979	FALSE	7860.88	2053.88	1.9363	1.85e-06	6.04e-05	TRUE	--	--	--	--	--	--	no KO assigned | (RefSeq) uncharacterized LOC100305973	http://www.genome.jp/dbget-bin/www_bget?gmx:100305973	sp|Q6GPW4|TM205_XENLA Transmembrane protein 205 OS=Xenopus laevis GN=tmem205 PE=2 SV=1
LOC100306008	24.262	101.39	20.5765	37.4239	182.308	269.884	450.914	453.012	-0.0066961	0.99777	1	FALSE	666.605	474.378	0.49079	0.231	0.77885	FALSE	3389.99	2202.99	0.62182	0.086537	0.74025	FALSE	4706.88	2149.89	1.1305	0.0029587	0.027722	TRUE	--	--	--	--	--	--	no KO assigned | (RefSeq) uncharacterized LOC100799811	http://www.genome.jp/dbget-bin/www_bget?gmx:100799811	--
LOC100306121	22.5418	42.3898	23.2268	22.8687	119.428	157.864	1345.98	1698.41	-0.33552	0.5268	1	FALSE	1334.47	1779.08	-0.41486	0.51981	0.9239	FALSE	7215.38	2936.68	1.2969	0.0018777	0.091384	FALSE	8882.72	2872.46	1.6287	9.21e-05	0.0017144	TRUE	--	--	--	--	--	--	K03100 signal peptidase I [EC:3.4.21.89] | (RefSeq) uncharacterized LOC100306121	http://www.genome.jp/dbget-bin/www_bget?gmx:100306121	sp|Q8H0W1|PLSP1_ARATH Chloroplast processing peptidase OS=Arabidopsis thaliana GN=PLSP1 PE=2 SV=2
LOC100500012	49.0121	63.6286	43.943	43.763	171.88	198.523	1264.48	1307.59	-0.048367	0.7502	1	FALSE	1090.51	1369.23	-0.32836	0.31571	0.83355	FALSE	4343.33	1848.9	1.2321	0.0086008	0.24865	FALSE	4692.6	1808.15	1.3759	0.00043026	0.0061008	TRUE	GO:0045454//GO:0055114	cell redox homeostasis//oxidation-reduction process	--	--	GO:0004800	thyroxine 5'-deiodinase activity	K03671 thioredoxin 1 | (RefSeq) uncharacterized LOC100500012	http://www.genome.jp/dbget-bin/www_bget?gmx:100500012	sp|Q8LDI5|CXXS1_ARATH Thioredoxin-like protein CXXS1 OS=Arabidopsis thaliana GN=CXXS1 PE=2 SV=2
LOC100500603	0.0139512	141.408	0	0.0132782	331.808	437.338	0.285556	0	Inf	1	1	FALSE	0.289673	0	Inf	1	1	FALSE	7188.62	3492.73	1.0414	0.011799	0.29939	FALSE	8858.41	3419.61	1.3732	0.0014846	0.016362	TRUE	--	--	--	--	--	--	no KO assigned | (RefSeq) uncharacterized LOC100500603	http://www.genome.jp/dbget-bin/www_bget?gmx:100500603	--
LOC100500650	45.4259	51.1779	45.0125	66.2131	163.431	467.609	790.209	947.128	-0.26133	0.55833	1	FALSE	1128.08	992.052	0.18538	0.55358	0.93231	FALSE	2863.19	1023.37	1.4843	0.020497	0.40451	FALSE	7629.92	1001.62	2.9293	2.6e-12	3.12e-10	TRUE	GO:0055114	oxidation-reduction process	--	--	GO:0033743	peptide-methionine (R)-S-oxide reductase activity	no KO assigned | (RefSeq) uncharacterized LOC100500650	http://www.genome.jp/dbget-bin/www_bget?gmx:100500650	sp|Q9STN5|Y4833_ARATH Uncharacterized protein At4g08330, chloroplastic OS=Arabidopsis thaliana GN=At4g08330 PE=1 SV=1
LOC100526852	28.95	58.9919	19.9072	23.1153	168.701	301.402	608.936	506.812	0.26484	0.46861	1	FALSE	472.66	530.621	-0.16688	0.85803	1	FALSE	3644.28	1445.17	1.3344	0.15723	0.87511	FALSE	6083.29	1414.59	2.1045	3.28e-07	1.33e-05	TRUE	--	--	--	--	GO:0005509//GO:0005515	calcium ion binding//protein binding	K13448 calcium-binding protein CML | (RefSeq) uncharacterized LOC100526852	http://www.genome.jp/dbget-bin/www_bget?gmx:100526852	sp|Q8RYJ8|CML19_ORYSJ Putative calcium-binding protein CML19 OS=Oryza sativa subsp. japonica GN=CML19 PE=3 SV=1
LOC100526991	24.5676	9.443	25.9432	28.3666	26.0925	80.215	881.113	1098.36	-0.31795	0.34285	1	FALSE	994.989	1150.26	-0.2092	0.5303	0.92511	FALSE	933.929	391.263	1.2552	0.0036814	0.14674	FALSE	2658.91	382.058	2.799	8.72e-13	1.12e-10	TRUE	--	--	--	--	--	--	K01800 maleylacetoacetate isomerase [EC:5.2.1.2] | (RefSeq) GSTZ2; uncharacterized LOC100526991	http://www.genome.jp/dbget-bin/www_bget?gmx:100526991	sp|P57108|GSTZ_EUPES Glutathione S-transferase zeta class OS=Euphorbia esula PE=2 SV=1
LOC100527174	92.9037	123.112	73.7796	119.57	316.673	377.919	2208.65	2062.89	0.098497	0.79804	1	FALSE	2747.67	2159.87	0.34726	0.30672	0.82911	FALSE	7570.83	3399.76	1.155	0.0037997	0.15024	FALSE	8379.69	3322.38	1.3347	0.0010196	0.012274	TRUE	GO:0051603	proteolysis involved in cellular protein catabolic process	GO:0005839	proteasome core complex	GO:0004298	threonine-type endopeptidase activity	K02736 20S proteasome subunit beta 7 [EC:3.4.25.1] | (RefSeq) uncharacterized LOC100527174	http://www.genome.jp/dbget-bin/www_bget?gmx:100527174	sp|Q7DLR9|PSB4_ARATH Proteasome subunit beta type-4 OS=Arabidopsis thaliana GN=PBG1 PE=1 SV=2
LOC100527215	16.6614	415.723	608.592	518.538	373.207	2135.19	327.49	13901.4	-5.4076	0.18523	1	FALSE	9896.51	14555.2	-0.55654	0.7932	1	FALSE	7008.38	9536.96	-0.44445	0.87311	1	FALSE	37958.2	9247.41	2.0373	0.003611	0.032083	TRUE	GO:0030244//GO:0009611	cellulose biosynthetic process//response to wounding	GO:0016020	membrane	GO:0016760//GO:0004867	cellulose synthase (UDP-forming) activity//serine-type endopeptidase inhibitor activity	no KO assigned | (RefSeq) glu S.griseus protease inhibitor	http://www.genome.jp/dbget-bin/www_bget?gmx:100527215	sp|P24076|BGIA_MOMCH Glu S.griseus protease inhibitor OS=Momordica charantia PE=1 SV=1
LOC100527260	0.482835	0.483467	0.32283	0.807495	103.944	370.189	11.5252	9.02194	0.35328	0.81199	1	FALSE	18.6344	9.44506	0.98034	0.42732	0.88864	FALSE	2473.89	12.8777	7.5858	0.0015714	0.08016	FALSE	8064.24	12.6353	9.3179	3.89e-21	1.93e-18	TRUE	GO:0006355	regulation of transcription, DNA-templated	--	--	GO:0003700//GO:0043565	transcription factor activity, sequence-specific DNA binding//sequence-specific DNA binding	no KO assigned | (RefSeq) uncharacterized LOC100527260	http://www.genome.jp/dbget-bin/www_bget?gmx:100527260	--
LOC100527487	21.9959	70.3257	15.1421	41.8564	167.302	204.098	674.198	550.232	0.29313	0.71725	1	FALSE	1249.78	575.762	1.1181	0.24717	0.78882	FALSE	5331.75	2536.98	1.0715	0.063214	0.66499	FALSE	6021.15	2485.95	1.2762	0.0019399	0.020175	TRUE	GO:0007165	signal transduction	GO:0005578	proteinaceous extracellular matrix	GO:0005509//GO:0005515	calcium ion binding//protein binding	K13448 calcium-binding protein CML | (RefSeq) uncharacterized LOC100527487	http://www.genome.jp/dbget-bin/www_bget?gmx:100527487	sp|O22845|CML5_ARATH Calmodulin-like protein 5 OS=Arabidopsis thaliana GN=CML5 PE=2 SV=2
LOC100527545	60.9508	50.2899	52.6937	45.4381	35.9807	27.5327	2126.69	2175.29	-0.032597	0.91612	1	FALSE	1552.19	2277.74	-0.5533	0.11424	0.64146	FALSE	1259.29	2064.3	-0.71305	0.079427	0.71866	FALSE	894.379	2013.02	-1.1704	0.0028783	0.027168	TRUE	--	--	--	--	GO:0003676	nucleic acid binding	K14396 polyadenylate-binding protein 2 | (RefSeq) uncharacterized LOC100527545	http://www.genome.jp/dbget-bin/www_bget?gmx:100527545	sp|Q93VI4|PABN1_ARATH Polyadenylate-binding protein 1 OS=Arabidopsis thaliana GN=PABN1 PE=1 SV=1
LOC100527669	156.055	116.169	134.676	208.804	303.252	344.271	2796.04	2935.09	-0.070022	0.98168	1	FALSE	3697.8	3074.9	0.26613	0.63156	0.95737	FALSE	5463.21	2335.8	1.2258	0.075037	0.70269	FALSE	5818.88	2292.81	1.3436	0.0046174	0.038561	TRUE	GO:0030001	metal ion transport	GO:0016021//GO:0016020	integral component of membrane//membrane	GO:0046872	metal ion binding	no KO assigned | (RefSeq) uncharacterized LOC100527669	http://www.genome.jp/dbget-bin/www_bget?gmx:100527669	sp|O03982|HIP39_ARATH Heavy metal-associated isoprenylated plant protein 39 OS=Arabidopsis thaliana GN=HIPP39 PE=2 SV=1
LOC100527670	0.0328467	22.2692	0.0906994	0.0215829	40.0869	85.796	0.963468	3.13264	-1.7011	0.48074	1	FALSE	0.644144	3.28003	-2.3483	0.34249	0.84792	FALSE	1171.83	766.826	0.61179	0.25933	0.95341	FALSE	2297.78	747.284	1.6205	4.81e-05	0.0010004	TRUE	GO:0006012	galactose metabolic process	--	--	GO:0008108	UDP-glucose:hexose-1-phosphate uridylyltransferase activity	K01522 bis(5'-adenosyl)-triphosphatase [EC:3.6.1.29] | (RefSeq) uncharacterized LOC100527670	http://www.genome.jp/dbget-bin/www_bget?gmx:100527670	sp|F4KEV7|FHIT_ARATH Bifunctional bis(5&apos;-adenosyl)-triphosphatase/adenylylsulfatase FHIT OS=Arabidopsis thaliana GN=FHIT PE=1 SV=1
LOC100775766	406.32	568.898	409.585	434.114	314.911	177.423	15525.3	18981.8	-0.28999	0.6345	1	FALSE	16347.3	19887.5	-0.2828	0.65477	0.96636	FALSE	11943.4	24668.4	-1.0464	0.026948	0.46029	FALSE	6268.32	24154.8	-1.9462	7.46e-05	0.0014362	TRUE	GO:0006810	transport	GO:0016020	membrane	GO:0005215	transporter activity	K09872 aquaporin PIP | (RefSeq) probable aquaporin PIP-type 7a	http://www.genome.jp/dbget-bin/www_bget?gmx:100775766
LOC100775994	7.14309	15.2937	9.26468	10.0235	24.0806	53.1461	390.919	597.308	-0.61161	0.14184	1	FALSE	516.287	625.518	-0.27688	0.63306	0.95741	FALSE	1308.74	943.263	0.47245	0.39805	0.98927	FALSE	2674.55	922.609	1.5355	8.01e-05	0.0015257	TRUE	GO:0045454	cell redox homeostasis	--	--	GO:0009055//GO:0015035	electron carrier activity//protein disulfide oxidoreductase activity	K17479 glutaredoxin domain-containing cysteine-rich protein 1 | (RefSeq) uncharacterized protein At5g39865-like	http://www.genome.jp/dbget-bin/www_bget?gmx:100775994	sp|Q9LH89|Y3885_ARATH Uncharacterized protein At3g28850 OS=Arabidopsis thaliana GN=At3g28850 PE=4 SV=1
LOC100776142	0.0273181	8.2104	0.0654642	0.118451	15.8273	27.44	3.65393	9.97824	-1.4493	0.29831	1	FALSE	14.8953	10.4371	0.51315	0.77422	0.99539	FALSE	2176.79	1289.66	0.75521	0.062548	0.66166	FALSE	3526.91	1263.16	1.4814	0.00012983	0.0022771	TRUE	GO:0016567	protein ubiquitination	--	--	GO:0004842//GO:0008270//GO:0005515	ubiquitin-protein transferase activity//zinc ion binding//protein binding	no KO assigned | (RefSeq) putative E3 ubiquitin-protein ligase LIN-1	http://www.genome.jp/dbget-bin/www_bget?gmx:100776142	sp|C6L7U1|LIN1_LOTJA Putative E3 ubiquitin-protein ligase LIN-1 OS=Lotus japonicus GN=CERBERUS PE=2 SV=2
LOC100776330	1.63036	25.604	1.15245	3.96202	31.6946	75.6337	94.5419	79.0708	0.25781	0.72692	1	FALSE	230.421	82.7533	1.4774	0.036714	0.42124	FALSE	1899.72	1799.45	0.078232	0.72684	1	FALSE	4201.56	1754.31	1.26	0.0034434	0.030907	TRUE	GO:0008652//GO:0055114	cellular amino acid biosynthetic process//oxidation-reduction process	GO:0005737	cytoplasm	GO:0005525//GO:0046983//GO:0016620//GO:0003942	GTP binding//protein dimerization activity//oxidoreductase activity, acting on the aldehyde or oxo group of donors, NAD or NADP as acceptor//N-acetyl-gamma-glutamyl-phosphate reductase activity	K03231 elongation factor 1-alpha | (RefSeq) elongation factor 1-alpha-like	http://www.genome.jp/dbget-bin/www_bget?gmx:100776330	sp|P25698|EF1A_SOYBN Elongation factor 1-alpha OS=Glycine max GN=TEFS1 PE=3 SV=2
LOC100776379	24.7617	24.1903	19.5878	28.0808	53.3611	82.1194	1846.53	1715.39	0.10628	0.7804	1	FALSE	2040.3	1796.15	0.18388	0.62567	0.9572	FALSE	3973.95	2083.71	0.93142	0.0141	0.33149	FALSE	5663.75	2035.63	1.4763	0.00012808	0.0022529	TRUE	GO:0006418//GO:0043039	tRNA aminoacylation for protein translation//tRNA aminoacylation	GO:0005737	cytoplasm	GO:0004812//GO:0005524//GO:0000166//GO:0016876	aminoacyl-tRNA ligase activity//ATP binding//nucleotide binding//ligase activity, forming aminoacyl-tRNA and related compounds	K01886 glutaminyl-tRNA synthetase [EC:6.1.1.18] | (RefSeq) glutamine--tRNA ligase	http://www.genome.jp/dbget-bin/www_bget?gmx:100812875	sp|P52780|SYQ_LUPLU Glutamine--tRNA ligase OS=Lupinus luteus PE=2 SV=2
LOC100776993	21.7755	39.8816	10.5075	16.4893	68.1168	135.735	1277.97	758.23	0.75315	0.10082	1	FALSE	936.414	794.343	0.23738	0.50936	0.9239	FALSE	4065.69	2681.65	0.60038	0.42431	0.99347	FALSE	7570.41	2625.67	1.5277	0.00072052	0.0093033	TRUE	--	--	--	--	GO:0005515	protein binding	no KO assigned | (RefSeq) IQ domain-containing protein IQM1	http://www.genome.jp/dbget-bin/www_bget?gmx:100776993	sp|O82645|IQM1_ARATH IQ domain-containing protein IQM1 OS=Arabidopsis thaliana GN=IQM1 PE=1 SV=1
LOC100777575	4.70389	8.79095	3.9243	3.06916	67.7272	76.1109	228.173	234.409	-0.038901	0.92301	1	FALSE	145.264	245.433	-0.75666	0.31874	0.83477	FALSE	3413.98	503.643	2.761	0.022054	0.42157	FALSE	3563.4	493.136	2.8532	1.17e-12	1.49e-10	TRUE	--	--	--	--	GO:0005515	protein binding	no KO assigned | (RefSeq) kelch repeat-containing protein At3g27220-like	http://www.genome.jp/dbget-bin/www_bget?gmx:100777575	sp|Q9LK31|Y3272_ARATH Kelch repeat-containing protein At3g27220 OS=Arabidopsis thaliana GN=At3g27220 PE=2 SV=1
LOC100778963	6.93245	259.897	93.1016	44.5752	510.284	1629.72	232.896	3899.57	-4.0656	0.21889	1	FALSE	1561.22	4083.38	-1.3871	0.52856	0.92444	FALSE	17545	10399.9	0.75449	0.074364	0.70129	FALSE	53063.8	10145.6	2.3869	0.00011155	0.0020159	TRUE	--	--	--	--	--	--	no KO assigned | (RefSeq) expansin-like B1	http://www.genome.jp/dbget-bin/www_bget?gmx:100778963	sp|O23547|EXLB1_ARATH Expansin-like B1 OS=Arabidopsis thaliana GN=EXLB1 PE=2 SV=2
LOC100779078	0.0771901	10.1399	0.0763851	0.594361	44.182	195.878	2.69956	3.07384	-0.18732	0.9379	1	FALSE	20.0256	3.2156	2.6387	0.11324	0.64015	FALSE	1614.37	431.186	1.9046	0.029892	0.48242	FALSE	6597.62	420.636	3.9713	5.14e-21	2.47e-18	TRUE	--	--	--	--	GO:0005515	protein binding	no KO assigned | (RefSeq) probable aldo-keto reductase 2	http://www.genome.jp/dbget-bin/www_bget?gmx:100779078	sp|Q7XT99|AKR2_ORYSJ Probable aldo-keto reductase 2 OS=Oryza sativa subsp. japonica GN=Os04g0338000 PE=2 SV=2
LOC100779270	11.4674	17.9772	11.3176	13.486	37.2091	49.5558	451.215	526.61	-0.22292	0.58232	1	FALSE	511.564	551.395	-0.10817	0.83455	1	FALSE	1477.59	820.065	0.84943	0.18716	0.90389	FALSE	1826.65	802.281	1.187	0.0018767	0.019669	TRUE	GO:0030259//GO:0008152//GO:0005975//GO:0006351	lipid glycosylation//metabolic process//carbohydrate metabolic process//transcription, DNA-templated	--	--	GO:0003899//GO:0016758//GO:0003677	DNA-directed 5'-3' RNA polymerase activity//transferase activity, transferring hexosyl groups//DNA binding	no KO assigned | (RefSeq) UDP-glycosyltransferase 92A1	http://www.genome.jp/dbget-bin/www_bget?gmx:100779270	sp|Q9LXV0|U92A1_ARATH UDP-glycosyltransferase 92A1 OS=Arabidopsis thaliana GN=UGT92A1 PE=2 SV=1
LOC100780336	156.596	258.854	167.176	207.92	100.458	38.79	3534.34	4648.42	-0.3953	0.64744	1	FALSE	4689.03	4869.67	-0.054532	1	1	FALSE	2296.97	6944.3	-1.5961	0.00281	0.12206	FALSE	826.847	6766.94	-3.0328	8.94e-07	3.2e-05	TRUE	--	--	--	--	--	--	no KO assigned | (RefSeq) chaperone protein dnaJ 8, chloroplastic	http://www.genome.jp/dbget-bin/www_bget?gmx:100780336	sp|Q9SAG8|DNAJ8_ARATH Chaperone protein dnaJ 8, chloroplastic OS=Arabidopsis thaliana GN=ATJ8 PE=2 SV=1
LOC100780597	138.363	94.6698	168.64	109.67	63.4475	37.8929	8149.16	11768	-0.53014	0.24277	1	FALSE	6265.16	12327.6	-0.97647	0.040884	0.44084	FALSE	3659.45	6395.41	-0.80541	0.052872	0.62021	FALSE	2070.93	6241.73	-1.5917	4.68e-05	0.00097725	TRUE	GO:0017004//GO:0008152//GO:0015886	cytochrome complex assembly//metabolic process//heme transport	GO:0016021	integral component of membrane	GO:0003824	catalytic activity	K00167 2-oxoisovalerate dehydrogenase E1 component beta subunit [EC:1.2.4.4] | (RefSeq) 2-oxoisovalerate dehydrogenase subunit beta 1, mitochondrial	http://www.genome.jp/dbget-bin/www_bget?gmx:100780597	sp|Q9SAV3|ODBB1_ARATH 2-oxoisovalerate dehydrogenase subunit beta 1, mitochondrial OS=Arabidopsis thaliana GN=BCDH BETA1 PE=2 SV=1
LOC100781950	63.1437	94.8581	60.5385	73.1817	146.861	272.917	2151.79	2448.87	-0.18658	0.57311	1	FALSE	2431.98	2564.46	-0.076526	0.83355	1	FALSE	5011.48	3773.94	0.40917	0.27226	0.9585	FALSE	8703.21	3681.88	1.2411	0.002086	0.021293	TRUE	GO:0019076//GO:0032801//GO:0016192	viral release from host cell//receptor catabolic process//vesicle-mediated transport	GO:0016021//GO:0033644	integral component of membrane//host cell membrane	GO:0005261	cation channel activity	K08511 vesicle-associated membrane protein 72 | (RefSeq) vesicle-associated membrane protein 724-like	http://www.genome.jp/dbget-bin/www_bget?gmx:100814264	sp|O23429|VA724_ARATH Vesicle-associated membrane protein 724 OS=Arabidopsis thaliana GN=VAMP724 PE=2 SV=2
LOC100783794	319.784	194.192	268.125	221.413	151.043	65.4937	20961	20661	0.0208	0.98278	1	FALSE	14033.1	21641.7	-0.62498	0.1269	0.65924	FALSE	9680.29	14335.9	-0.56651	0.17406	0.8932	FALSE	3956.96	14018.7	-1.8249	2.17e-05	0.000509	TRUE	--	--	--	--	GO:0033926	glycopeptide alpha-N-acetylgalactosaminidase activity	no KO assigned | (RefSeq) alkaline/neutral invertase A, mitochondrial	http://www.genome.jp/dbget-bin/www_bget?gmx:100783794	sp|Q9FXA8|INVA_ARATH Alkaline/neutral invertase A, mitochondrial OS=Arabidopsis thaliana GN=INVA PE=1 SV=1
LOC100784318	25.7151	64.0833	23.7913	43.4691	99.9203	228.975	1290.68	1399.49	-0.11676	0.68702	1	FALSE	2142.07	1465.23	0.54788	0.15169	0.69919	FALSE	5018.15	3647.15	0.46038	0.35105	0.98155	FALSE	10645.9	3573.7	1.5748	0.0002635	0.0040643	TRUE	GO:0006508	proteolysis	--	--	GO:0004197//GO:0008233	cysteine-type endopeptidase activity//peptidase activity	K01369 legumain [EC:3.4.22.34] | (RefSeq) vacuolar-processing enzyme	http://www.genome.jp/dbget-bin/www_bget?gmx:100784318	sp|O24325|VPE1_PHAVU Vacuolar-processing enzyme OS=Phaseolus vulgaris PE=1 SV=1
LOC100785139	6.22662	12.1985	5.7629	2.27859	40.6618	55.2916	318.303	330.331	-0.053511	0.78226	1	FALSE	109.843	345.645	-1.6538	0.11408	0.64129	FALSE	2081.58	704.179	1.5637	0.040146	0.54998	FALSE	2606.45	689.224	1.919	1.07e-06	3.74e-05	TRUE	GO:0005992	trehalose biosynthetic process	--	--	GO:0003824	catalytic activity	K01087 trehalose 6-phosphate phosphatase [EC:3.1.3.12] | (RefSeq) probable trehalose-phosphate phosphatase H	http://www.genome.jp/dbget-bin/www_bget?gmx:100785139	sp|Q6ZGP8|TPP4_ORYSJ Probable trehalose-phosphate phosphatase 4 OS=Oryza sativa subsp. japonica GN=TPP4 PE=2 SV=1
LOC100785512	48.0535	36.7242	81.6909	48.1419	17.7443	11.5864	2686.03	5522.05	-1.0397	0.014915	0.52015	FALSE	2669.58	5784.09	-1.1155	0.01366	0.26212	FALSE	994.649	2417.31	-1.2811	0.0023907	0.1096	FALSE	607.836	2356.52	-1.9549	1.79e-05	0.00043129	TRUE	GO:0006629	lipid metabolic process	GO:0001527	microfibril	--	--	no KO assigned | (RefSeq) uncharacterized LOC100785512	http://www.genome.jp/dbget-bin/www_bget?gmx:100785512	sp|P80035|LIPG_CANLF Gastric triacylglycerol lipase OS=Canis lupus familiaris GN=LIPF PE=1 SV=2
LOC100786585	102.715	105.099	183.449	69.8336	56.1169	34.9156	2803.14	5974.77	-1.0918	0.018561	0.59102	FALSE	1875.43	6258.78	-1.7387	0.0014883	0.065656	FALSE	1522.03	3229.17	-1.0852	0.01314	0.31871	FALSE	891.375	3160.23	-1.8259	0.00031948	0.0047603	TRUE	--	--	--	--	--	--	no KO assigned | (RefSeq) uncharacterized LOC100786585	http://www.genome.jp/dbget-bin/www_bget?gmx:100786585	sp|Q8L9X2|RBCX2_ARATH Chaperonin-like RbcX protein 2, chloroplastic OS=Arabidopsis thaliana GN=RBCX2 PE=1 SV=1
LOC100786732	28.1994	20.7883	22.8946	34.0732	35.9496	80.8338	1466	1374.8	0.092661	0.9414	1	FALSE	1685.96	1439.12	0.22838	0.69361	0.97838	FALSE	1879.21	1265.55	0.57036	0.37615	0.98454	FALSE	3921.31	1234.75	1.6671	9.59e-06	0.00025445	TRUE	--	--	--	--	--	--	no KO assigned | (RefSeq) uncharacterized LOC100786732	http://www.genome.jp/dbget-bin/www_bget?gmx:100786732	--
LOC100787062	23.2748	12.0507	24.7479	30.0114	16.5747	70.3333	1373.39	1696.51	-0.30482	0.35665	1	FALSE	1733.25	1776.03	-0.035181	0.85798	1	FALSE	974.116	803.321	0.27812	0.70273	1	FALSE	3860.12	785.423	2.2971	8.45e-09	5.17e-07	TRUE	GO:0006487	protein N-linked glycosylation	GO:0016020	membrane	GO:0003830	beta-1,4-mannosylglycoprotein 4-beta-N-acetylglucosaminyltransferase activity	K00737 beta-1,4-mannosyl-glycoprotein beta-1,4-N-acetylglucosaminyltransferase [EC:2.4.1.144] | (RefSeq) uncharacterized LOC100787062	http://www.genome.jp/dbget-bin/www_bget?gmx:100787062	sp|Q02527|MGAT3_RAT Beta-1,4-mannosyl-glycoprotein 4-beta-N-acetylglucosaminyltransferase OS=Rattus norvegicus GN=Mgat3 PE=1 SV=2
LOC100787601	2.96375	12.4306	3.39773	3.18288	32.2907	98.4093	61.0928	84.4066	-0.46635	0.5817	1	FALSE	64.5783	88.4223	-0.45336	0.5852	0.9439	FALSE	667.055	288.997	1.2067	0.02013	0.40145	FALSE	1898.14	282.903	2.7462	1.94e-11	1.93e-09	TRUE	--	--	--	--	--	--	no KO assigned | (RefSeq) uncharacterized LOC100787601	http://www.genome.jp/dbget-bin/www_bget?gmx:100787601	--
LOC100787739	65.6974	53.3616	97.6616	46.0645	175.209	257.828	1532.47	2738.21	-0.83737	0.032359	0.77498	FALSE	1025.17	2868.23	-1.4843	0.0025802	0.095713	FALSE	4071.15	1410.05	1.5297	0.078025	0.71361	FALSE	5592.5	1380.93	2.0179	6.51e-07	2.41e-05	TRUE	GO:0008152//GO:0006355	metabolic process//regulation of transcription, DNA-templated	--	--	GO:0016866//GO:0031419//GO:0003677	intramolecular transferase activity//cobalamin binding//DNA binding	no KO assigned | (RefSeq) uncharacterized LOC100787739	http://www.genome.jp/dbget-bin/www_bget?gmx:100787739	--
LOC100787995	22.1408	35.0335	49.7127	11.5742	0.675296	0	645.369	1917.61	-1.5711	0.44096	1	FALSE	335.18	2010.49	-2.5845	0.24603	0.78876	FALSE	20.5163	1328.88	-6.0173	0.069849	0.68751	FALSE	0	1287.61	#NAME?	0.0024091	0.023797	TRUE	GO:0055114//GO:0008152//GO:0006631	oxidation-reduction process//metabolic process//fatty acid metabolic process	--	--	GO:0016491//GO:0003857//GO:0050662//GO:0003824	oxidoreductase activity//3-hydroxyacyl-CoA dehydrogenase activity//coenzyme binding//catalytic activity	no KO assigned | (RefSeq) momilactone A synthase-like	http://www.genome.jp/dbget-bin/www_bget?gmx:100787995	sp|Q94KL7|SILD_FORIN Secoisolariciresinol dehydrogenase (Fragment) OS=Forsythia intermedia PE=1 SV=1
LOC100788183	11.4579	32.6312	13.8554	23.4604	83.6857	199.582	427.071	647.469	-0.60034	0.58741	1	FALSE	868.22	678.542	0.35562	0.63216	0.95737	FALSE	3196.37	1406.73	1.1841	0.055683	0.63251	FALSE	7123.33	1378.24	2.3697	1.5e-08	8.65e-07	TRUE	GO:0006950	response to stress	--	--	GO:0005516	calmodulin binding	no KO assigned | (RefSeq) protein SAR DEFICIENT 1	http://www.genome.jp/dbget-bin/www_bget?gmx:100788183	sp|Q9C9T2|SARD1_ARATH Protein SAR DEFICIENT 1 OS=Arabidopsis thaliana GN=SARD1 PE=1 SV=1
LOC100788286	451.786	228.166	424.301	299.15	194.262	124.894	13384.8	15082.3	-0.17226	0.73129	1	FALSE	8607.81	15796.9	-0.87593	0.051795	0.48534	FALSE	5708.03	7811.3	-0.45257	0.31347	0.97172	FALSE	3474.92	7633.02	-1.1353	0.0041337	0.035429	TRUE	--	--	--	--	--	--	no KO assigned | (RefSeq) uncharacterized LOC100305585	http://www.genome.jp/dbget-bin/www_bget?gmx:100305585	--
LOC100788318	71.4265	47.9199	68.3052	63.3664	44.2658	26.384	3676.76	4226.92	-0.20117	0.61895	1	FALSE	3230.88	4426.18	-0.45414	0.20144	0.75145	FALSE	2302.39	2878.1	-0.32199	0.43273	0.99503	FALSE	1273.11	2814.8	-1.1447	0.0022767	0.022776	TRUE	GO:0055114	oxidation-reduction process	--	--	GO:0016491//GO:0005507	oxidoreductase activity//copper ion binding	no KO assigned | (RefSeq) monocopper oxidase-like protein SKU5	http://www.genome.jp/dbget-bin/www_bget?gmx:100788318	sp|Q9SU40|SKU5_ARATH Monocopper oxidase-like protein SKU5 OS=Arabidopsis thaliana GN=SKU5 PE=1 SV=1
LOC100788436	161.249	80.9828	152.163	136.384	43.5876	28.5243	7771.51	8701.67	-0.1631	0.71307	1	FALSE	6403.76	9115.69	-0.50943	0.30336	0.8271	FALSE	2070.6	4450.43	-1.1039	0.0054793	0.18974	FALSE	1266.75	4348.56	-1.7794	3.57e-06	0.00010754	TRUE	--	--	--	--	GO:0005515	protein binding	no KO assigned | (RefSeq) uncharacterized LOC100788436	http://www.genome.jp/dbget-bin/www_bget?gmx:100788436	--
LOC100789064	20.1941	8.97894	49.714	50.5474	29.7843	252.234	475.66	1470.6	-1.6284	0.49087	1	FALSE	1200.63	1539.68	-0.35884	0.85868	1	FALSE	738.071	264.424	1.4809	0.096239	0.76583	FALSE	5826.81	256.896	4.5034	4.14e-13	5.66e-11	TRUE	--	--	--	--	GO:0004866	endopeptidase inhibitor activity	no KO assigned | (RefSeq) alpha-amylase/subtilisin inhibitor-like	http://www.genome.jp/dbget-bin/www_bget?gmx:100789064	sp|P29421|IAAS_ORYSJ Alpha-amylase/subtilisin inhibitor OS=Oryza sativa subsp. japonica GN=RASI PE=1 SV=2
LOC100789337	51.9702	56.604	47.6062	47.9265	37.9613	30.5773	2788.34	3032.25	-0.12098	0.70788	1	FALSE	2530.19	3175.34	-0.32767	0.31809	0.83477	FALSE	2043.01	3566.73	-0.8039	0.041902	0.56149	FALSE	1544.65	3479.31	-1.1715	0.0021748	0.021998	TRUE	GO:0007224	smoothened signaling pathway	--	--	GO:0003676	nucleic acid binding	K12896 splicing factor, arginine/serine-rich 7 | (RefSeq) serine/arginine-rich splicing factor RS2Z32-like	http://www.genome.jp/dbget-bin/www_bget?gmx:100789337	sp|Q9FYB7|RSZ32_ARATH Serine/arginine-rich splicing factor RS2Z32 OS=Arabidopsis thaliana GN=RS2Z32 PE=1 SV=1
LOC100789542	10.8606	39.1778	15.5368	13.4661	79.9702	96.5794	219.722	374.502	-0.76929	0.1275	1	FALSE	268.063	392.103	-0.54866	0.28669	0.81637	FALSE	1643.92	940.527	0.8056	0.027912	0.46852	FALSE	1833.42	917.59	0.99861	0.0049242	0.040413	TRUE	--	--	--	--	--	--	no KO assigned | (RefSeq) uncharacterized LOC100789542	http://www.genome.jp/dbget-bin/www_bget?gmx:100789542	--
LOC100789707	0.022895	2.33085	0.0101528	0.208807	8.07201	11.0538	0.575663	0.289979	0.98928	1	1	FALSE	5.5343	0.303181	4.1902	0.1183	0.64583	FALSE	217.062	72.3161	1.5857	0.003301	0.13596	FALSE	271.302	70.6574	1.941	0.00019702	0.0031979	TRUE	--	--	--	--	--	--	no KO assigned | (RefSeq) uncharacterized LOC100789707	http://www.genome.jp/dbget-bin/www_bget?gmx:100789707	--
LOC100791695	64.5906	17.5234	63.8804	52.6327	94.2827	162.471	1978.12	2240.4	-0.17962	0.69858	1	FALSE	1488.81	2345.38	-0.65566	0.38366	0.86876	FALSE	2813.88	582.977	2.271	0.19253	0.90877	FALSE	4460.26	573.117	2.9602	6.63e-13	8.73e-11	TRUE	--	--	--	--	--	--	no KO assigned | (RefSeq) protein EXORDIUM-like	http://www.genome.jp/dbget-bin/www_bget?gmx:100791695	sp|Q9ZPE7|EXO_ARATH Protein EXORDIUM OS=Arabidopsis thaliana GN=EXO PE=2 SV=1
LOC100791726	45.3322	131.191	121.557	106.123	44.8456	29.7471	1780.04	5684.48	-1.6751	0.0021409	0.15302	FALSE	4038.66	5954.46	-0.56009	0.41778	0.88273	FALSE	1716.96	5998.62	-1.8048	0.023046	0.43055	FALSE	1105.85	5846.95	-2.4025	0.0026166	0.02533	TRUE	GO:0019310//GO:0055114	inositol catabolic process//oxidation-reduction process	GO:0005737	cytoplasm	GO:0005506//GO:0050113	iron ion binding//inositol oxygenase activity	K00469 inositol oxygenase [EC:1.13.99.1] | (RefSeq) inositol oxygenase 4-like	http://www.genome.jp/dbget-bin/www_bget?gmx:100788665	sp|Q8L799|MIOX1_ARATH Inositol oxygenase 1 OS=Arabidopsis thaliana GN=MIOX1 PE=2 SV=1
LOC100792604	9.78259	28.0527	10.5066	8.83384	78.4672	106.113	985.697	1265.61	-0.36062	0.32419	1	FALSE	854.481	1325.41	-0.63332	0.1235	0.65514	FALSE	7935.66	3203.4	1.3087	0.11681	0.80907	FALSE	10025.6	3141.8	1.674	0.00013843	0.002395	TRUE	GO:0030244//GO:0008299	cellulose biosynthetic process//isoprenoid biosynthetic process	GO:0016020	membrane	GO:0016760//GO:0004421	cellulose synthase (UDP-forming) activity//hydroxymethylglutaryl-CoA synthase activity	K20924 cellulose synthase-like protein [EC:2.4.1.-] | (RefSeq) cellulose synthase-like protein D2	http://www.genome.jp/dbget-bin/www_bget?gmx:100792604	sp|Q9M9M4|CSLD3_ARATH Cellulose synthase-like protein D3 OS=Arabidopsis thaliana GN=CSLD3 PE=1 SV=1
LOC100792857	0.00663004	57.9173	0.0067436	0.232989	150.491	440.092	0.285556	0.377344	-0.40211	1	1	FALSE	10.8857	0.39509	4.7841	0.18565	0.73822	FALSE	6936.23	3008.4	1.2052	0.23781	0.93897	FALSE	18478.8	2945.65	2.6492	5.19e-07	1.98e-05	TRUE	GO:0055114	oxidation-reduction process	--	--	--	--	K18980 2-methylene-furan-3-one reductase [EC:1.3.1.105] | (RefSeq) 2-methylene-furan-3-one reductase-like	http://www.genome.jp/dbget-bin/www_bget?gmx:100792857	sp|Q84V25|ENOXE_FRAAN 2-methylene-furan-3-one reductase OS=Fragaria ananassa GN=EO PE=1 SV=1
LOC100794117	118.639	54.2679	115.999	138.018	107.123	320.107	3899.18	4321.63	-0.1484	0.75923	1	FALSE	4235.01	4524.53	-0.095404	0.91946	1	FALSE	3382.6	1947.15	0.79677	0.4319	0.99457	FALSE	9332.57	1907.4	2.2907	5.63e-08	2.77e-06	TRUE	--	--	--	--	--	--	no KO assigned | (RefSeq) protein EXORDIUM-like	http://www.genome.jp/dbget-bin/www_bget?gmx:100794117	sp|Q9ZPE7|EXO_ARATH Protein EXORDIUM OS=Arabidopsis thaliana GN=EXO PE=2 SV=1
LOC100794393	22.5542	23.0913	20.5375	26.4201	41.9953	77.5217	1588.33	1778.67	-0.16329	0.8811	1	FALSE	1844.28	1863.32	-0.01482	0.94996	1	FALSE	2992.37	1857.77	0.68772	0.17503	0.89534	FALSE	5236.45	1822.05	1.523	0.0055944	0.044481	TRUE	GO:0006468	protein phosphorylation	--	--	GO:0004672//GO:0005524	protein kinase activity//ATP binding	no KO assigned | (RefSeq) proline-rich receptor-like protein kinase PERK9	http://www.genome.jp/dbget-bin/www_bget?gmx:100794393	sp|Q9C660|PEK10_ARATH Proline-rich receptor-like protein kinase PERK10 OS=Arabidopsis thaliana GN=PERK10 PE=1 SV=2
LOC100794567	1.05941	3.2278	1.00962	1.58081	7.25172	21.4386	164.885	189.359	-0.19966	0.79049	1	FALSE	244.68	198.344	0.30289	0.6616	0.9691	FALSE	1133.53	575.316	0.97839	0.017591	0.37548	FALSE	3091.85	563.291	2.4565	3.06e-10	2.43e-08	TRUE	GO:0006810//GO:0055085	transport//transmembrane transport	GO:0016021	integral component of membrane	GO:0003677//GO:0003924//GO:0016887//GO:0005524//GO:0000166//GO:0043531//GO:0042626//GO:0005525	DNA binding//GTPase activity//ATPase activity//ATP binding//nucleotide binding//ADP binding//ATPase activity, coupled to transmembrane movement of substances//GTP binding	K05666 ATP-binding cassette, subfamily C (CFTR/MRP), member 2 | (RefSeq) ABC transporter C family member 3-like	http://www.genome.jp/dbget-bin/www_bget?gmx:100794567	sp|Q9LK64|AB3C_ARATH ABC transporter C family member 3 OS=Arabidopsis thaliana GN=ABCC3 PE=1 SV=1
LOC100795323	13.5065	17.8108	11.8866	15.405	22.2267	47.7246	715.735	737.881	-0.043962	0.86668	1	FALSE	785.646	772.795	0.023793	0.92824	1	FALSE	1154.73	1087.82	0.086113	0.71687	1	FALSE	2315.43	1060.86	1.1261	0.0016466	0.017715	TRUE	--	--	--	--	--	--	no KO assigned | (RefSeq) uncharacterized LOC100784190	http://www.genome.jp/dbget-bin/www_bget?gmx:100784190	--
LOC100797680	47.4005	49.2537	43.5816	18.7595	32.9032	8.56684	3263.68	3737.5	-0.19558	0.8921	1	FALSE	1298.96	3916.17	-1.5921	0.065454	0.53217	FALSE	2309.02	3952.18	-0.77537	0.051367	0.61209	FALSE	561.5	3863.46	-2.7825	8e-12	8.67e-10	TRUE	--	--	--	--	--	--	K01068 acyl-coenzyme A thioesterase 1/2/4 [EC:3.1.2.2] | (RefSeq) acyl-CoA thioesterase 2-like	http://www.genome.jp/dbget-bin/www_bget?gmx:100797680	sp|Q8VHK0|ACOT8_RAT Acyl-coenzyme A thioesterase 8 OS=Rattus norvegicus GN=Acot8 PE=1 SV=1
LOC100797784	9.74789	33.2569	11.8508	19.5814	60.6378	119.397	882.874	1338.71	-0.60057	0.5678	1	FALSE	1766.75	1402.99	0.33259	0.67266	0.97344	FALSE	5582.14	3437.81	0.69933	0.21362	0.92469	FALSE	10376.9	3370.6	1.6223	0.0023285	0.02319	TRUE	GO:0006811//GO:0055085	ion transport//transmembrane transport	GO:0016020	membrane	GO:0005216//GO:0005515	ion channel activity//protein binding	K05391 cyclic nucleotide gated channel, other eukaryote | (RefSeq) cyclic nucleotide-gated ion channel 1-like	http://www.genome.jp/dbget-bin/www_bget?gmx:100797784	sp|O65717|CNGC1_ARATH Cyclic nucleotide-gated ion channel 1 OS=Arabidopsis thaliana GN=CNGC1 PE=1 SV=1
LOC100797825	27.7312	42.9892	22.7791	20.6292	128.633	182.133	1699.09	1668.06	0.026599	0.87126	1	FALSE	1216.74	1746.55	-0.52149	0.35341	0.85159	FALSE	7924.55	2990.73	1.4058	0.07043	0.69008	FALSE	10446.6	2932.57	1.8328	2.95e-05	0.00065668	TRUE	--	--	--	--	--	--	no KO assigned | (RefSeq) uncharacterized LOC100797825	http://www.genome.jp/dbget-bin/www_bget?gmx:100797825	--
LOC100798289	6.893	3.41354	2.44367	8.87628	5.30385	17.0329	198.347	83.7682	1.2435	0.048174	0.9032	FALSE	252.394	87.678	1.5254	0.021067	0.32562	FALSE	157.691	114.524	0.46146	0.58588	1	FALSE	472.779	112.118	2.0762	2.11e-05	0.0004958	TRUE	--	--	--	--	--	--	no KO assigned | (RefSeq) uncharacterized LOC100798289	http://www.genome.jp/dbget-bin/www_bget?gmx:100798289	--
LOC100799108	86.9333	82.6908	75.852	82.0167	214.363	210.777	2534.58	2593.33	-0.033061	0.86194	1	FALSE	2318.43	2715.34	-0.22799	0.50041	0.92015	FALSE	6243.21	2781.73	1.1663	0.0030629	0.12879	FALSE	5693.43	2718.9	1.0663	0.0061054	0.047371	TRUE	GO:0006511//GO:0051603	ubiquitin-dependent protein catabolic process//proteolysis involved in cellular protein catabolic process	GO:0005839//GO:0019773	proteasome core complex//proteasome core complex, alpha-subunit complex	GO:0004175//GO:0004298	endopeptidase activity//threonine-type endopeptidase activity	K02726 20S proteasome subunit alpha 2 [EC:3.4.25.1] | (RefSeq) proteasome subunit alpha type-2-A-like	http://www.genome.jp/dbget-bin/www_bget?gmx:100799108	sp|O23708|PSA2A_ARATH Proteasome subunit alpha type-2-A OS=Arabidopsis thaliana GN=PAB1 PE=1 SV=1
LOC100799384	9.61011	5.11075	4.99541	15.556	9.984	43.7315	511.284	322.929	0.66291	0.10215	1	FALSE	816.1	338.163	1.271	0.0032995	0.11316	FALSE	545.613	318.222	0.77784	0.082552	0.72728	FALSE	2227.58	311.266	2.8393	4.4e-08	2.22e-06	TRUE	--	--	--	--	--	--	no KO assigned | (RefSeq) uncharacterized LOC100799384	http://www.genome.jp/dbget-bin/www_bget?gmx:100799384	--
LOC100799811	51.8813	82.0416	46.9033	53.0198	153.337	256.719	967.718	1025.83	-0.084138	0.76982	1	FALSE	951.161	1074.27	-0.1756	0.65264	0.96549	FALSE	2827.8	1769.63	0.67623	0.061717	0.66016	FALSE	4419.01	1726.36	1.356	0.00029542	0.0044609	TRUE	--	--	--	--	--	--	no KO assigned | (RefSeq) uncharacterized LOC100799811	http://www.genome.jp/dbget-bin/www_bget?gmx:100799811	--
LOC100800668	15.6908	6.17859	12.1401	18.4369	21.0113	47.8962	451.971	420.112	0.10545	0.75693	1	FALSE	516.009	439.959	0.23002	0.56876	0.93683	FALSE	615.113	206.404	1.5754	0.0014773	0.07641	FALSE	1286.86	201.767	2.6731	9.39e-11	8.35e-09	TRUE	GO:0055114	oxidation-reduction process	--	--	GO:0051287	NAD binding	K18857 alcohol dehydrogenase class-P [EC:1.1.1.1] | (RefSeq) alcohol dehydrogenase 1-like	http://www.genome.jp/dbget-bin/www_bget?gmx:100800668	sp|P12886|ADH1_PEA Alcohol dehydrogenase 1 OS=Pisum sativum PE=1 SV=1
LOC100801176	1.16314	33.6316	1.42922	1.50003	142.05	162.829	51.6078	82.2051	-0.67164	0.65535	1	FALSE	70.3796	86.1445	-0.2916	0.79042	1	FALSE	6639.35	1754.42	1.92	0.0087736	0.25179	FALSE	7151.39	1719.91	2.0559	5.06e-05	0.0010424	TRUE	--	--	--	--	GO:0016787	hydrolase activity	no KO assigned | (RefSeq) nudix hydrolase 2-like	http://www.genome.jp/dbget-bin/www_bget?gmx:100801176	sp|Q94B74|NUDT2_ARATH Nudix hydrolase 2 OS=Arabidopsis thaliana GN=NUDT2 PE=1 SV=1
LOC100802410	0.0415507	3.35991	0.118876	0.0655018	7.46825	16.1136	0.673361	2.26407	-1.7495	0.63565	1	FALSE	1.06341	2.37054	-1.1565	0.72385	0.98359	FALSE	116.271	58.4949	0.99111	0.12975	0.83174	FALSE	238.629	57.4219	2.0551	0.0052421	0.042421	TRUE	--	--	--	--	--	--	--	--	sp|K7LSB9|PP914_SOYBN Protein PROPEP914 OS=Glycine max GN=PROPEP914 PE=1 SV=1
LOC100802578	8.67459	9.79648	7.66406	10.8438	19.2307	27.6582	843.395	883.261	-0.066632	0.86304	1	FALSE	1033.29	924.869	0.15993	0.67379	0.97344	FALSE	1876.83	1104.93	0.76435	0.042599	0.56281	FALSE	2510.31	1080.07	1.2167	0.0011472	0.013448	TRUE	GO:0043248//GO:0051090//GO:0006886	proteasome assembly//regulation of sequence-specific DNA binding transcription factor activity//intracellular protein transport	GO:0005634	nucleus	GO:0008536//GO:0005515	Ran GTPase binding//protein binding	K14293 importin subunit beta-1 | (RefSeq) importin subunit beta-1-like	http://www.genome.jp/dbget-bin/www_bget?gmx:100785130	sp|Q9FJD4|IMB1_ARATH Importin subunit beta-1 OS=Arabidopsis thaliana GN=KPNB1 PE=1 SV=1
LOC100802752	108.299	98.8726	78.8525	100.355	85.538	30.5905	6329.99	5565.56	0.18568	0.48319	1	FALSE	5821.45	5829.09	-0.0018921	0.95188	1	FALSE	5028.18	6772.99	-0.42976	0.28983	0.963	FALSE	1658.74	6613.9	-1.9954	1.02e-06	3.58e-05	TRUE	--	--	--	--	GO:0016757	transferase activity, transferring glycosyl groups	K13680 beta-mannan synthase [EC:2.4.1.32] | (RefSeq) glucomannan 4-beta-mannosyltransferase 2	http://www.genome.jp/dbget-bin/www_bget?gmx:100802752	sp|Q9FNI7|CSLA2_ARATH Glucomannan 4-beta-mannosyltransferase 2 OS=Arabidopsis thaliana GN=CSLA2 PE=2 SV=1
LOC100802831	3.43487	1.52401	2.5534	4.65131	5.41837	11.1074	275.236	245.492	0.16499	0.70637	1	FALSE	350.685	257.002	0.4484	0.60043	0.9478	FALSE	441.131	141.518	1.6402	0.034135	0.51193	FALSE	846.759	138.562	2.6114	4.14e-09	2.7e-07	TRUE	--	--	--	--	--	--	K09843 (+)-abscisic acid 8'-hydroxylase [EC:1.14.13.93] | (RefSeq) abscisic acid 8'-hydroxylase 1-like	http://www.genome.jp/dbget-bin/www_bget?gmx:100779810	--
LOC100803640	9.61124	17.4848	14.6412	9.05108	36.4147	53.9817	421.19	780.156	-0.88929	0.22879	1	FALSE	376.702	817.434	-1.1177	0.19217	0.7439	FALSE	1585.31	853.13	0.89393	0.16151	0.88214	FALSE	2212.79	837.219	1.4022	0.0037508	0.032968	TRUE	GO:0006508	proteolysis	--	--	GO:0004190	aspartic-type endopeptidase activity	no KO assigned | (RefSeq) aspartic proteinase Asp1-like	http://www.genome.jp/dbget-bin/www_bget?gmx:100803640	sp|Q0IU52|ASP1_ORYSJ Aspartic proteinase Asp1 OS=Oryza sativa subsp. japonica GN=ASP1 PE=2 SV=1
LOC100804761	1899.64	1136.21	3227.68	2017.83	298.722	163.299	82348.3	167167	-1.0215	0.19966	1	FALSE	85208.7	175118	-1.0393	0.15718	0.7067	FALSE	12729.5	57861.1	-2.1844	0.030968	0.4919	FALSE	6685.06	56305.6	-3.0743	0.0046334	0.038666	TRUE	--	--	--	--	--	--	no KO assigned | (RefSeq) stem-specific protein TSJT1-like	http://www.genome.jp/dbget-bin/www_bget?gmx:100804761	sp|P24805|TSJT1_TOBAC Stem-specific protein TSJT1 OS=Nicotiana tabacum GN=TSJT1 PE=2 SV=1
LOC100804784	358.77	324.136	476.695	441.037	84.5363	48.3608	15938.8	25514.4	-0.67877	0.20724	1	FALSE	19281	26726.7	-0.4711	0.39306	0.8722	FALSE	3750.5	17075.7	-2.1868	0.027648	0.46625	FALSE	2004.7	16613.4	-3.0509	0.0055173	0.044033	TRUE	--	--	--	--	--	--	no KO assigned | (RefSeq) chaperone protein dnaJ 8, chloroplastic-like	http://www.genome.jp/dbget-bin/www_bget?gmx:100804784	sp|Q9SAG8|DNAJ8_ARATH Chaperone protein dnaJ 8, chloroplastic OS=Arabidopsis thaliana GN=ATJ8 PE=2 SV=1
LOC100805158	47.4894	56.5402	45.3702	27.8512	27.0026	7.88407	2987.99	3370.77	-0.1739	0.57029	1	FALSE	1706.65	3529.78	-1.0484	0.0028652	0.10273	FALSE	1697.59	4186.76	-1.3023	0.023531	0.43288	FALSE	456.039	4079.38	-3.1611	7.09e-06	0.00019693	TRUE	--	--	GO:0016021	integral component of membrane	--	--	no KO assigned | (RefSeq) transmembrane 9 superfamily member 11-like	http://www.genome.jp/dbget-bin/www_bget?gmx:100805158	sp|Q9FYQ8|TMN11_ARATH Transmembrane 9 superfamily member 11 OS=Arabidopsis thaliana GN=TMN11 PE=2 SV=1
LOC100805529	0.496819	49.4575	1.10213	1.0573	59.1305	141.57	31.6416	89.0751	-1.4932	0.10389	1	FALSE	69.2209	93.3289	-0.43112	0.61671	0.95429	FALSE	3927.84	3810.84	0.043627	0.88538	1	FALSE	8739.45	3717.96	1.233	0.0023079	0.023047	TRUE	--	--	--	--	GO:0043531//GO:0005515//GO:0005524	ADP binding//protein binding//ATP binding	K13457 disease resistance protein RPM1 | (RefSeq) disease resistance protein RPM1-like	http://www.genome.jp/dbget-bin/www_bget?gmx:100805529	sp|Q39214|RPM1_ARATH Disease resistance protein RPM1 OS=Arabidopsis thaliana GN=RPM1 PE=1 SV=1
LOC100807342	15.1806	120.173	8.16331	26.8253	202.639	372.172	456.015	286.676	0.66966	0.36477	1	FALSE	793.138	300.02	1.4025	0.0095446	0.21528	FALSE	6260.27	4247.75	0.55952	0.16712	0.88778	FALSE	10518.5	4156.52	1.3395	0.0013161	0.014895	TRUE	GO:0009089//GO:0055114	lysine biosynthetic process via diaminopimelate//oxidation-reduction process	--	--	GO:0008839//GO:0016620//GO:0051287	4-hydroxy-tetrahydrodipicolinate reductase//oxidoreductase activity, acting on the aldehyde or oxo group of donors, NAD or NADP as acceptor//NAD binding	K00134 glyceraldehyde 3-phosphate dehydrogenase [EC:1.2.1.12] | (RefSeq) glyceraldehyde-3-phosphate dehydrogenase, cytosolic-like	http://www.genome.jp/dbget-bin/www_bget?gmx:100807342	sp|P34921|G3PC_DIACA Glyceraldehyde-3-phosphate dehydrogenase, cytosolic OS=Dianthus caryophyllus GN=GAPC PE=3 SV=1
LOC100808078	4.08842	5.57763	7.86789	11.2085	12.0635	38.5861	236.221	534.772	-1.1788	0.0096205	0.41086	FALSE	622.822	559.973	0.15346	0.67151	0.97298	FALSE	696.939	361.229	0.94812	0.46692	1	FALSE	2066.01	353.626	2.5466	3.33e-10	2.62e-08	TRUE	GO:0006887	exocytosis	GO:0000145	exocyst	--	--	K07195 exocyst complex component 7 | (RefSeq) exocyst complex component EXO70B1-like	http://www.genome.jp/dbget-bin/www_bget?gmx:100808078	sp|Q9LZD3|E70A1_ARATH Exocyst complex component EXO70A1 OS=Arabidopsis thaliana GN=EXO70A1 PE=1 SV=1
LOC100808386	28.3739	23.6169	24.4918	31.462	38.2257	62.6807	871.851	887.959	-0.026411	0.93696	1	FALSE	940.693	929.713	0.016939	0.94745	1	FALSE	1177.2	834.906	0.49567	0.21925	0.92705	FALSE	1788.4	816.657	1.1309	0.0026484	0.025539	TRUE	--	--	GO:0005852//GO:0016021//GO:0005737	eukaryotic translation initiation factor 3 complex//integral component of membrane//cytoplasm	GO:0003743//GO:0005515//GO:0004190	translation initiation factor activity//protein binding//aspartic-type endopeptidase activity	no KO assigned | (RefSeq) tetratricopeptide repeat protein 1-like	http://www.genome.jp/dbget-bin/www_bget?gmx:100808386	sp|Q99614|TTC1_HUMAN Tetratricopeptide repeat protein 1 OS=Homo sapiens GN=TTC1 PE=1 SV=1
LOC100809413	1.76508	13.9354	1.50145	3.16936	31.2049	40.0903	157.309	163.151	-0.052605	0.99268	1	FALSE	281.129	170.854	0.71847	0.21804	0.76718	FALSE	2859.54	1474.41	0.95564	0.037801	0.53704	FALSE	3428	1441.27	1.25	0.0010228	0.012303	TRUE	GO:0007275//GO:0030154//GO:0006281//GO:0007219//GO:0006310//GO:0007165//GO:0006355	multicellular organism development//cell differentiation//DNA repair//Notch signaling pathway//DNA recombination//signal transduction//regulation of transcription, DNA-templated	GO:0016021	integral component of membrane	GO:0043531//GO:0016887//GO:0005524//GO:0005515//GO:0009378//GO:0008134	ADP binding//ATPase activity//ATP binding//protein binding//four-way junction helicase activity//transcription factor binding	no KO assigned | (RefSeq) TMV resistance protein N-like	http://www.genome.jp/dbget-bin/www_bget?gmx:100809413	sp|Q40392|TMVRN_NICGU TMV resistance protein N OS=Nicotiana glutinosa GN=N PE=1 SV=1
LOC100811383	22.136	69.093	22.4102	35.157	384.708	1036.19	523.194	620.639	-0.24641	0.50466	1	FALSE	806.994	649.843	0.31247	0.46113	0.8991	FALSE	9084.68	1913.53	2.2472	0.048744	0.60018	FALSE	22564.7	1864.58	3.5971	2.48e-11	2.42e-09	TRUE	--	--	--	--	--	--	no KO assigned | (RefSeq) stem-specific protein TSJT1	http://www.genome.jp/dbget-bin/www_bget?gmx:100811383	sp|P24805|TSJT1_TOBAC Stem-specific protein TSJT1 OS=Nicotiana tabacum GN=TSJT1 PE=2 SV=1
LOC100813287	2.20749	192.953	5.19084	4.50177	375.622	745.625	40.602	114.277	-1.4929	0.22175	1	FALSE	80.4344	119.763	-0.5743	0.63685	0.95888	FALSE	6668.93	3866.98	0.78625	0.19946	0.91592	FALSE	12438.2	3786.42	1.7159	0.00016476	0.0027576	TRUE	--	--	--	--	--	--	no KO assigned | (RefSeq) uncharacterized LOC100813287	http://www.genome.jp/dbget-bin/www_bget?gmx:100813287	--
LOC100815091	0.606573	4.2329	0.404921	0.462288	10.113	29.691	23.9375	18.3587	0.38281	0.78879	1	FALSE	17.1098	19.2112	-0.16713	0.90034	1	FALSE	405.229	202.465	1.0011	0.020414	0.40437	FALSE	1088.37	196.924	2.4664	0.00056743	0.0076451	TRUE	GO:0006535	cysteine biosynthetic process from serine	GO:0005737	cytoplasm	GO:0009001	serine O-acetyltransferase activity	K00640 serine O-acetyltransferase [EC:2.3.1.30] | (RefSeq) serine acetyltransferase 5-like	http://www.genome.jp/dbget-bin/www_bget?gmx:100815091	sp|Q42538|SAT5_ARATH Serine acetyltransferase 5 OS=Arabidopsis thaliana GN=SAT5 PE=1 SV=1
LOC100815486	3.95094	6.8538	3.18276	9.16387	14.5677	58.715	533.206	511.35	0.060381	0.84739	1	FALSE	1180.74	535.306	1.1413	0.12337	0.65489	FALSE	1994.74	1062.06	0.90933	0.062165	0.66075	FALSE	7478.54	1039.64	2.8467	1.28e-11	1.33e-09	TRUE	GO:0007165	signal transduction	--	--	GO:0043531//GO:0005515	ADP binding//protein binding	no KO assigned | (RefSeq) TMV resistance protein N-like	http://www.genome.jp/dbget-bin/www_bget?gmx:100815486	sp|Q40392|TMVRN_NICGU TMV resistance protein N OS=Nicotiana glutinosa GN=N PE=1 SV=1
LOC100815926	0.489937	3.06184	0.327904	0.929563	21.0208	36.1934	25.9979	21.9329	0.2453	0.70293	1	FALSE	49.3209	22.9698	1.1025	0.23141	0.77885	FALSE	1160.86	190.642	2.6063	0.0015677	0.080153	FALSE	1875.79	186.911	3.3271	2.36e-15	4.9e-13	TRUE	GO:0016049//GO:0010215	cell growth//cellulose microfibril organization	GO:0031225	anchored component of membrane	--	--	no KO assigned | (RefSeq) protein COBRA-like	http://www.genome.jp/dbget-bin/www_bget?gmx:100815926	sp|Q94KT8|COBRA_ARATH Protein COBRA OS=Arabidopsis thaliana GN=COB PE=2 SV=1
LOC100816144	26.4203	13.9471	22.7819	19.8271	39.8796	46.7427	1987.28	2115.77	-0.090387	0.99506	1	FALSE	1442.93	2217.39	-0.61986	0.5569	0.93316	FALSE	3005.15	1201.7	1.3224	0.11439	0.80349	FALSE	3299.93	1175.83	1.4888	0.00015812	0.0026654	TRUE	GO:0007205	protein kinase C-activating G-protein coupled receptor signaling pathway	--	--	GO:0016301//GO:0004143	kinase activity//diacylglycerol kinase activity	K00901 diacylglycerol kinase (ATP) [EC:2.7.1.107] | (RefSeq) diacylglycerol kinase 5-like	http://www.genome.jp/dbget-bin/www_bget?gmx:100816144	sp|Q9C5E5|DGK5_ARATH Diacylglycerol kinase 5 OS=Arabidopsis thaliana GN=DGK5 PE=2 SV=1
LOC100816676	24.8885	27.6796	19.4328	18.1479	80.3219	114.156	1585.05	1542.14	0.039595	0.78762	1	FALSE	1148.47	1615.32	-0.49211	0.59001	0.94427	FALSE	5232.84	2027.23	1.3681	0.11154	0.79735	FALSE	7001.86	1987.66	1.8167	1.97e-05	0.00046918	TRUE	GO:0006412	translation	GO:0005622//GO:0005840	intracellular//ribosome	GO:0003735	structural constituent of ribosome	no KO assigned | (RefSeq) MACPF domain-containing protein NSL1-like	http://www.genome.jp/dbget-bin/www_bget?gmx:100816676	sp|Q9SGN6|NSL1_ARATH MACPF domain-containing protein NSL1 OS=Arabidopsis thaliana GN=NSL1 PE=2 SV=1
LOC100819289	9.6167	6.28022	6.26618	10.1117	13.2002	17.4207	331.8	256.762	0.36988	0.45175	1	FALSE	341.926	268.913	0.34654	0.51671	0.9239	FALSE	456.56	249.785	0.87012	0.063609	0.66584	FALSE	561.154	244.134	1.2007	0.005307	0.042842	TRUE	GO:0055114	oxidation-reduction process	--	--	GO:0016491	oxidoreductase activity	K00472 prolyl 4-hydroxylase [EC:1.14.11.2] | (RefSeq) probable prolyl 4-hydroxylase 7	http://www.genome.jp/dbget-bin/www_bget?gmx:100819289	sp|Q8L970|P4H7_ARATH Probable prolyl 4-hydroxylase 7 OS=Arabidopsis thaliana GN=P4H7 PE=2 SV=1
LOC100819481	57.8281	52.1897	60.7862	72.9024	91.5243	183.051	4288.8	5328.61	-0.31319	0.33621	1	FALSE	5317.38	5580.59	-0.069702	0.81182	1	FALSE	6731.37	4386.95	0.61768	0.15467	0.87237	FALSE	12600.1	4293.93	1.5531	0.00046299	0.0064786	TRUE	GO:0016114//GO:0016237//GO:0007165//GO:0015979//GO:0055114	terpenoid biosynthetic process//lysosomal microautophagy//signal transduction//photosynthesis//oxidation-reduction process	GO:0034448	EGO complex	GO:0003855//GO:0046429	3-dehydroquinate dehydratase activity//4-hydroxy-3-methylbut-2-en-1-yl diphosphate synthase activity	K03526 (E)-4-hydroxy-3-methylbut-2-enyl-diphosphate synthase [EC:1.17.7.1 1.17.7.3] | (RefSeq) 4-hydroxy-3-methylbut-2-en-1-yl diphosphate synthase (ferredoxin), chloroplastic	http://www.genome.jp/dbget-bin/www_bget?gmx:100819481	sp|F4K0E8|ISPG_ARATH 4-hydroxy-3-methylbut-2-en-1-yl diphosphate synthase (ferredoxin), chloroplastic OS=Arabidopsis thaliana GN=ISPG PE=1 SV=1
LOC100819730	30.3192	62.031	27.5053	35.818	136.517	345.422	2164.37	2401.81	-0.15018	0.86707	1	FALSE	2467.05	2516.18	-0.028444	0.91129	1	FALSE	9943.2	5206.8	0.93331	0.029371	0.48002	FALSE	23620	5085.35	2.2156	8.08e-06	0.00021999	TRUE	GO:0005985//GO:0043683	sucrose metabolic process//type IV pilus biogenesis	--	--	GO:0016157	sucrose synthase activity	K00695 sucrose synthase [EC:2.4.1.13] | (RefSeq) sucrose synthase-like	http://www.genome.jp/dbget-bin/www_bget?gmx:100819730	sp|P13708|SUSY_SOYBN Sucrose synthase OS=Glycine max GN=SS PE=1 SV=2
LOC100820196	5.39934	13.185	3.97128	5.79821	29.8454	39.2493	323.166	290.991	0.1513	0.64055	1	FALSE	345.246	304.775	0.17988	0.69801	0.97971	FALSE	1821.67	923.944	0.97938	0.013708	0.32579	FALSE	2259.73	903.711	1.3222	0.00073749	0.0094869	TRUE	GO:0006890	retrograde vesicle-mediated transport, Golgi to ER	GO:0016021	integral component of membrane	--	--	no KO assigned | (RefSeq) CTL-like protein DDB_G0274487	http://www.genome.jp/dbget-bin/www_bget?gmx:100820196	sp|Q869R1|CTLHB_DICDI CTL-like protein DDB_G0274487 OS=Dictyostelium discoideum GN=DDB_G0274487 PE=3 SV=1
LOC100820245	0.557952	1.02538	0.875714	0.347939	3.00433	10.6926	30.0659	56.6398	-0.91369	0.32693	1	FALSE	18.623	59.3065	-1.6711	0.082863	0.58041	FALSE	165.157	64.6812	1.3524	0.084745	0.73482	FALSE	538.552	63.3292	3.0881	1.09e-05	0.00028269	TRUE	GO:0006468	protein phosphorylation	--	--	GO:0005524//GO:0004672	ATP binding//protein kinase activity	K04733 interleukin-1 receptor-associated kinase 4 [EC:2.7.11.1] | (RefSeq) serine/threonine-protein kinase CDL1-like	http://www.genome.jp/dbget-bin/www_bget?gmx:100820245	sp|Q9CAL8|PEK13_ARATH Proline-rich receptor-like protein kinase PERK13 OS=Arabidopsis thaliana GN=PERK13 PE=1 SV=1
LOC102661702	0.776748	1.79413	0.248909	1.07514	7.03803	18.3817	13.4448	5.24782	1.3573	0.30628	1	FALSE	18.8517	5.49413	1.7787	0.19483	0.74686	FALSE	128.819	37.9857	1.7618	0.0046997	0.17291	FALSE	311.864	37.1107	3.071	3.02e-08	1.6e-06	TRUE	GO:0006511//GO:0019068	ubiquitin-dependent protein catabolic process//virion assembly	--	--	GO:0031625	ubiquitin protein ligase binding	K10609 cullin 4 | (RefSeq) cullin-4-like	http://www.genome.jp/dbget-bin/www_bget?gmx:100805491	sp|Q8LGH4|CUL4_ARATH Cullin-4 OS=Arabidopsis thaliana GN=CUL4 PE=1 SV=1
LOC102661758	24.2692	322.607	23.1735	27.1048	1066.32	2317.62	537.066	630.358	-0.23107	0.75217	1	FALSE	578.834	660.359	-0.1901	0.87354	1	FALSE	24007.6	8463.92	1.5041	0.0010329	0.059468	FALSE	48563.7	8248.21	2.5577	1.46e-05	0.0003604	TRUE	--	--	--	--	GO:0020037//GO:0019825	heme binding//oxygen binding	no KO assigned | (RefSeq) non-symbiotic hemoglobin 1	http://www.genome.jp/dbget-bin/www_bget?gmx:102661758	sp|Q9FVL0|HBL1_MEDSA Non-symbiotic hemoglobin 1 OS=Medicago sativa GN=MHB1 PE=2 SV=1
LOC102662104	1.6311	2.85443	0.913843	1.89131	7.72298	15.1692	72.9109	49.748	0.5515	0.44013	1	FALSE	83.2624	52.0949	0.67652	0.39831	0.87439	FALSE	350.646	144.909	1.2749	0.03049	0.48786	FALSE	652.274	142.267	2.1969	5.67e-05	0.0011459	TRUE	GO:0006468	protein phosphorylation	--	--	GO:0004672//GO:0005524	protein kinase activity//ATP binding	K04733 interleukin-1 receptor-associated kinase 4 [EC:2.7.11.1] | (RefSeq) probable receptor-like protein kinase At1g67000	http://www.genome.jp/dbget-bin/www_bget?gmx:100813645	sp|P93604|LRK10_WHEAT Rust resistance kinase Lr10 OS=Triticum aestivum GN=LRK10 PE=2 SV=1
LOC106797736	0	0.153612	0	0.0328311	1.04892	1.74007	0	0	NA	NA	NA	NA	0.579345	0	Inf	0.72089	0.98281	FALSE	18.4179	3.13805	2.5532	0.029356	0.48002	FALSE	29.086	3.07179	3.2432	0.0046872	0.038991	TRUE	--	--	GO:0016021	integral component of membrane	--	--	--	--	--
LOC111240476	78.6209	85.0476	80.5063	101.218	233.734	529.406	1069.55	1258.62	-0.23484	0.39032	1	FALSE	1333.05	1317.44	0.01699	0.91866	1	FALSE	3181.66	1310.84	1.2793	0.10439	0.78333	FALSE	6715.56	1281.61	2.3895	9.2e-09	5.59e-07	TRUE	--	--	--	--	GO:0005509//GO:0005515	calcium ion binding//protein binding	K13448 calcium-binding protein CML | (RefSeq) uncharacterized LOC100526852	http://www.genome.jp/dbget-bin/www_bget?gmx:100526852	sp|Q8RYJ8|CML19_ORYSJ Putative calcium-binding protein CML19 OS=Oryza sativa subsp. japonica GN=CML19 PE=3 SV=1
LOC547838	39.356	46.948	29.3523	48.0934	60.4895	127.113	2098.25	1881.39	0.15739	0.74679	1	FALSE	2540.71	1969.79	0.36718	0.31089	0.8313	FALSE	3317.61	2949.81	0.16952	0.68871	1	FALSE	6584.91	2888.21	1.189	0.0045056	0.037825	TRUE	GO:0005975//GO:0000902	carbohydrate metabolic process//cell morphogenesis	GO:0016020	membrane	GO:0016787//GO:0016773	hydrolase activity//phosphotransferase activity, alcohol group as acceptor	K09490 heat shock 70kDa protein 5 | (RefSeq) BiPD; luminal-binding protein 5	http://www.genome.jp/dbget-bin/www_bget?gmx:547838	sp|Q03685|BIP5_TOBAC Luminal-binding protein 5 OS=Nicotiana tabacum GN=BIP5 PE=2 SV=1
Novelgene0529	0.327802	0.527554	0.127156	0.195877	1.08995	4.4498	5.15964	2.2039	1.2272	0.57977	1	FALSE	2.89293	2.30606	0.3271	0.97599	1	FALSE	16.8256	9.13451	0.88126	0.4267	0.99347	FALSE	64.7752	8.96061	2.8538	0.0012621	0.014434	TRUE	GO:0071988//GO:0030474	protein localization to spindle pole body//spindle pole body duplication	--	--	--	--	K16904 dCTP diphosphatase [EC:3.6.1.12] | (RefSeq) uncharacterized LOC100500214	http://www.genome.jp/dbget-bin/www_bget?gmx:100500214	--
Novelgene1317	0.107502	0	0.117187	0.103459	0.253364	1.02848	2.00344	2.66929	-0.41397	0.94268	1	FALSE	1.92099	2.79308	-0.54001	0.8829	1	FALSE	4.99822	0	Inf	0.039699	0.54753	FALSE	18.9537	0	Inf	0.00025938	0.0040145	TRUE	--	--	--	--	--	--	no KO assigned | (RefSeq) probable inactive patatin-like protein 9	http://www.genome.jp/dbget-bin/www_bget?gmx:100806989	sp|Q93ZQ3|PLP9_ARATH Probable inactive patatin-like protein 9 OS=Arabidopsis thaliana GN=PLP9 PE=2 SV=1
Novelgene1328	0.0116042	0.15271	0	0	4.75896	18.2906	0.290107	0	Inf	1	1	FALSE	0	0	NA	NA	NA	NA	127.561	4.7519	4.7465	0.0055401	0.19074	FALSE	443.404	4.63829	6.5789	2.4e-09	1.65e-07	TRUE	--	--	--	--	--	--	--	--	--
OLPa	0.304357	56.435	3.71187	6.63251	61.4189	145.418	9.58136	125.509	-3.7114	0.27879	1	FALSE	186.235	131.409	0.50306	0.79625	1	FALSE	1709.4	1867.26	-0.12744	0.98113	1	FALSE	3772.7	1817.11	1.054	0.0051827	0.0421	TRUE	--	--	--	--	--	--	no KO assigned | (RefSeq) OLPa, GmOLPa; osmotin-like protein, acidic	http://www.genome.jp/dbget-bin/www_bget?gmx:100037479	sp|E3SU11|ALL13_OLEEU Thaumatin-like protein OS=Olea europaea PE=1 SV=1
LOC100786507	0.128452	0.230893	0.1277	0.137903	7.18143	14.2467	8.64391	9.65834	-0.16009	0.85678	1	FALSE	8.54918	10.1064	-0.2414	0.88463	1	FALSE	480.546	17.7523	4.7586	5.81e-10	3.59e-07	TRUE	887.889	17.3787	5.675	5.08e-12	5.71e-10	TRUE	GO:0035556//GO:0006418	intracellular signal transduction//tRNA aminoacylation for protein translation	--	--	GO:0000166//GO:0005524//GO:0004812	nucleotide binding//ATP binding//aminoacyl-tRNA ligase activity	K01874 methionyl-tRNA synthetase [EC:6.1.1.10] | (RefSeq) probable methionine--tRNA ligase	http://www.genome.jp/dbget-bin/www_bget?gmx:100786507
LOC100794584	79.4039	65.2397	60.839	63.2932	50.1176	57.1095	4534.08	4099.66	0.14531	0.66454	1	FALSE	3546.52	4293.26	-0.27567	0.39138	0.87195	FALSE	2851.37	4300.4	-0.59282	0.11591	0.80749	FALSE	3052.56	4199.84	-0.46032	0.20715	0.49774	FALSE	GO:0006520	cellular amino acid metabolic process	--	--	GO:0030170//GO:0016829	pyridoxal phosphate binding//lyase activity	--	--
LOC100788278	31.0391	25.4577	25.7977	50.3715	45.5074	61.727	1264.52	1237.31	0.031386	0.94229	1	FALSE	2007.66	1295.8	0.63168	0.090675	0.59671	FALSE	1832.83	1179.59	0.63578	0.092632	0.75744	FALSE	2317.9	1153.7	1.0066	0.008236	0.059095	FALSE	GO:0006810	transport	GO:0016020	membrane	GO:0008430	selenium binding	K17285 selenium-binding protein 1 | (RefSeq) selenium-binding protein 1	http://www.genome.jp/dbget-bin/www_bget?gmx:100788278
LOC100790567	28.0738	21.5468	16.1238	29.9172	35.3637	43.4466	1731.41	1167.21	0.56888	0.092428	1	FALSE	1789.17	1222.16	0.54986	0.12886	0.66198	FALSE	2173.18	1539.23	0.49759	0.18102	0.89992	FALSE	2489.08	1503.14	0.72763	0.046888	0.20063	FALSE	--	--	--	--	--	--	--	--
LOC100804208	0.947048	2.82706	1.08433	1.70756	4.43512	8.22555	91.0251	125.495	-0.4633	0.53745	1	FALSE	166.529	131.412	0.34167	0.72091	0.98281	FALSE	431.373	321.89	0.42237	0.32207	0.97419	FALSE	751.7	314.078	1.259	0.0018514	0.01945	TRUE	GO:0008272	sulfate transport	GO:0016021	integral component of membrane	GO:0015116	sulfate transmembrane transporter activity	K17470 sulfate transporter 1, high-affinity | (RefSeq) sulfate transporter 1.3-like	http://www.genome.jp/dbget-bin/www_bget?gmx:100804208
LOC100775789	14.8584	22.3478	15.63	13.3353	22.9103	41.5021	976.382	1213.4	-0.31353	0.35311	1	FALSE	867.018	1270.67	-0.55145	0.11835	0.64583	FALSE	1501.39	1702.76	-0.18157	0.68347	1	FALSE	2517.92	1662.37	0.59899	0.084029	0.29195	FALSE	GO:0008272	sulfate transport	GO:0016021	integral component of membrane	GO:0015116	sulfate transmembrane transporter activity	K18059 sulfate transporter 4 | (RefSeq) probable sulfate transporter 4.2	http://www.genome.jp/dbget-bin/www_bget?gmx:100775789
LOC100797668	0.716576	1.19401	0.320478	1.45578	0.827816	1.48615	77.0667	40.313	0.93486	0.27083	1	FALSE	152.509	42.1988	1.8536	0.017589	0.29844	FALSE	90.3825	145.502	-0.68692	0.3976	0.9892	FALSE	151.163	142.577	0.084362	0.95657	1	FALSE	GO:0008272	sulfate transport	GO:0016021	integral component of membrane	GO:0015116	sulfate transmembrane transporter activity	K17470 sulfate transporter 1, high-affinity | (RefSeq) sulfate transporter 1.3-like	http://www.genome.jp/dbget-bin/www_bget?gmx:100797668
LOC100812617	2.07748	8.41988	1.08118	5.00095	5.57094	9.91201	118.845	74.4227	0.67526	0.31638	1	FALSE	280.644	77.9115	1.8488	0.0040301	0.12852	FALSE	327.782	556.231	-0.76295	0.28841	0.96287	FALSE	552.209	545.531	0.017553	0.84356	0.97132	FALSE	GO:0008272	sulfate transport	GO:0005923//GO:0016021	bicellular tight junction//integral component of membrane	GO:0015116	sulfate transmembrane transporter activity	K17471 sulfate transporter 3 | (RefSeq) probable sulfate transporter 3.4	http://www.genome.jp/dbget-bin/www_bget?gmx:100812617
LOC100781849	16.5487	19.3608	13.1976	12.5613	23.015	10.3995	1253.04	1171.45	0.097136	0.83177	1	FALSE	938.582	1226.64	-0.38616	0.24951	0.7903	FALSE	1733.14	1658.09	0.063864	0.90206	1	FALSE	723.429	1624.97	-1.1675	0.025957	0.13379	FALSE	GO:0015700//GO:0055085//GO:0006814	arsenite transport//transmembrane transport//sodium ion transport	GO:0016021	integral component of membrane	GO:0015385//GO:0015105	sodium:proton antiporter activity//arsenite transmembrane transporter activity	no KO assigned | (RefSeq) putative transporter arsB	http://www.genome.jp/dbget-bin/www_bget?gmx:100781849
GMPHT1;1	1.78354	3.81826	1.24161	1.92072	4.58023	5.45567	194.313	162.004	0.26235	0.62468	1	FALSE	208.143	169.696	0.29462	0.66514	0.97037	FALSE	498.507	473.91	0.073	0.9784	1	FALSE	558.654	463.9	0.26814	0.6302	0.85823	FALSE	GO:0055085//GO:0006810	transmembrane transport//transport	GO:0016020//GO:0016021	membrane//integral component of membrane	GO:0005215//GO:0022857	transporter activity//transmembrane transporter activity	K08176 MFS transporter, PHS family, inorganic phosphate transporter | (RefSeq) PHT1-1, PT1; probable inorganic phosphate transporter 1-7-like	http://www.genome.jp/dbget-bin/www_bget?gmx:100802890
GMPHT1;3	0.00383192	4.8737	0	0.072492	10.484	8.42094	0.290107	0	Inf	1	1	FALSE	5.4733	0	Inf	0.044303	0.45555	FALSE	852.488	458.069	0.89612	0.34483	0.98104	FALSE	636.012	447.663	0.50664	0.19964	0.48764	FALSE	GO:0055085//GO:0006810	transmembrane transport//transport	GO:0016020//GO:0016021	membrane//integral component of membrane	GO:0004190//GO:0005215//GO:0022857	aspartic-type endopeptidase activity//transporter activity//transmembrane transporter activity	K08176 MFS transporter, PHS family, inorganic phosphate transporter | (RefSeq) PHT1, PHT1-3; probable inorganic phosphate transporter 1-3	http://www.genome.jp/dbget-bin/www_bget?gmx:100795623
GMPHT1;9	0.00470491	1.736	0	0.13285	2.12468	5.96926	0.285556	0	Inf	1	1	FALSE	8.11088	0	Inf	0.017723	0.29953	FALSE	137.203	125.035	0.13398	0.97634	1	FALSE	362.538	122.9	1.5606	0.015917	0.095842	FALSE	GO:0008053//GO:0071704//GO:0055085	mitochondrial fusion//organic substance metabolic process//transmembrane transport	GO:0016021//GO:0005741	integral component of membrane//mitochondrial outer membrane	GO:0022857//GO:0003924//GO:0016868	transmembrane transporter activity//GTPase activity//intramolecular transferase activity, phosphotransferases	K08176 MFS transporter, PHS family, inorganic phosphate transporter | (RefSeq) PHT1-9, PT3; probable inorganic phosphate transporter 1-9-like	http://www.genome.jp/dbget-bin/www_bget?gmx:100797683
GMPHT1;14	0	1.47388	0	0	3.62934	2.87479	0	0	NA	NA	NA	NA	0	0	NA	NA	NA	NA	291.284	143.462	1.0218	0.30137	0.96599	FALSE	213.14	139.306	0.61354	0.30103	0.60534	FALSE	GO:0006508//GO:0006810//GO:0055085//GO:0030436	proteolysis//transport//transmembrane transport//asexual sporulation	GO:0016020//GO:0016021	membrane//integral component of membrane	GO:0022857//GO:0005215//GO:0004190	transmembrane transporter activity//transporter activity//aspartic-type endopeptidase activity	K08176 MFS transporter, PHS family, inorganic phosphate transporter | (RefSeq) PHT1-14; probable inorganic phosphate transporter 1-7-like	http://www.genome.jp/dbget-bin/www_bget?gmx:100780201
GMPHT1;8	3.28446	2.96236	3.12212	3.73244	3.92535	5.21567	301.122	326.715	-0.11769	0.68717	1	FALSE	324.915	342.065	-0.074208	0.86029	1	FALSE	351.104	305.288	0.20173	0.65764	1	FALSE	431.057	298.461	0.53034	0.21728	0.50942	FALSE	GO:0055085//GO:0008053	transmembrane transport//mitochondrial fusion	GO:0016021//GO:0005741	integral component of membrane//mitochondrial outer membrane	GO:0022857//GO:0003924	transmembrane transporter activity//GTPase activity	--	--
LOC100794958	29.0087	19.6711	14.4145	45.2991	40.9808	60.2886	1173.37	684.173	0.77823	0.14868	1	FALSE	1778.42	716.661	1.3112	0.10719	0.6268	FALSE	1615.48	894.191	0.85331	0.049437	0.60281	FALSE	2221.22	873.956	1.3457	0.00041143	0.0058768	TRUE	GO:0055114	oxidation-reduction process	--	--	--	--	K01738 cysteine synthase A [EC:2.5.1.47] | (RefSeq) cysteine synthase-like	http://www.genome.jp/dbget-bin/www_bget?gmx:100794958
LOC100799978	24.6757	84.5124	30.9303	42.3745	101.645	135.591	1475.84	2222.7	-0.59077	0.083792	1	FALSE	2454.25	2327.91	0.076244	0.73911	0.98595	FALSE	6169.05	5757.51	0.099602	0.98089	1	FALSE	7660.08	5636.48	0.44257	0.4846	0.76519	FALSE	GO:0009306//GO:0045454//GO:0055114//GO:0008152	protein secretion//cell redox homeostasis//oxidation-reduction process//metabolic process	GO:0005788	endoplasmic reticulum lumen	GO:0016491//GO:0016209//GO:0003824	oxidoreductase activity//antioxidant activity//catalytic activity	K05907 adenylyl-sulfate reductase (glutathione) [EC:1.8.4.9] | (RefSeq) 5'-adenylylsulfate reductase 3, chloroplastic	http://www.genome.jp/dbget-bin/www_bget?gmx:100799978
LOC100796732	3.33195	9.09815	2.70493	6.18103	18.8775	24.2561	267.831	255.686	0.066949	0.92973	1	FALSE	484.011	267.7	0.85442	0.095081	0.60583	FALSE	1524.38	850.403	0.842	0.026449	0.45655	FALSE	1824.56	831.102	1.1345	0.0023829	0.023611	TRUE	GO:0071436	sodium ion export	GO:0016020	membrane	GO:0008948//GO:0015081	oxaloacetate decarboxylase activity//sodium ion transmembrane transporter activity	no KO assigned | (RefSeq) probable L-cysteine desulfhydrase, chloroplastic	http://www.genome.jp/dbget-bin/www_bget?gmx:100796732
Novelgene2496	0	0.141036	0	0	14.2106	94.475	0	0	NA	NA	NA	NA	0	0	NA	NA	NA	NA	250.011	2.9588	6.4008	7.08e-05	0.0075651	TRUE	1531	2.87579	9.0563	4.69e-45	5.23e-41	TRUE	--	--	--	--	--	--	--	--	--
LOC100799188	0	5.80605	0	0	5.30397	30.4259	0	0	NA	NA	NA	NA	0	0	NA	NA	NA	NA	245.253	306.112	-0.31979	0.42884	0.99347	FALSE	1278.85	299.032	2.0965	0.00036361	0.0053069	TRUE	--	--	--	--	--	--	no KO assigned | (RefSeq) mini zinc finger protein 2-like	http://www.genome.jp/dbget-bin/www_bget?gmx:100799188	sp|Q9LJW5|MIF2_ARATH Mini zinc finger protein 2 OS=Arabidopsis thaliana GN=MIF2 PE=1 SV=1
LOC100781980	0	0.731163	0.0437903	0	0.985516	15.5754	0	2.64141	#NAME?	0.37298	1	FALSE	0	2.76563	#NAME?	0.35937	0.85337	FALSE	49.5319	40.5881	0.2873	0.91316	1	FALSE	722.301	39.7201	4.1847	5.81e-10	4.33e-08	TRUE	--	--	--	--	GO:0046872	metal ion binding	no KO assigned | (RefSeq) zinc finger protein STOP1 homolog	http://www.genome.jp/dbget-bin/www_bget?gmx:100781980	sp|Q943I6|STOP1_ORYSJ Zinc finger protein STOP1 homolog OS=Oryza sativa subsp. japonica GN=Os01g0871200 PE=2 SV=1
LOC100820226	0	1.29327	0	0	2.84193	5.61083	0	0	NA	NA	NA	NA	0	0	NA	NA	NA	NA	131.076	68.1639	0.94333	0.10837	0.79105	FALSE	240.91	66.7705	1.8512	0.00093185	0.01144	TRUE	GO:0006355	regulation of transcription, DNA-templated	--	--	GO:0003700	transcription factor activity, sequence-specific DNA binding	no KO assigned | (RefSeq) ethylene-responsive transcription factor ERF091-like	http://www.genome.jp/dbget-bin/www_bget?gmx:100820226	sp|O49515|ERF91_ARATH Ethylene-responsive transcription factor ERF091 OS=Arabidopsis thaliana GN=ERF091 PE=1 SV=1
LOC100305714	0	18.8334	0	0.0102763	15.3511	105.524	0	0	NA	NA	NA	NA	0.262993	0	Inf	1	1	FALSE	448.422	638.478	-0.50978	0.41849	0.99332	FALSE	2824.57	622.628	2.1816	0.0032662	0.029735	TRUE	--	--	--	--	--	--	no KO assigned | (RefSeq) mini zinc finger protein 2	http://www.genome.jp/dbget-bin/www_bget?gmx:100305714	sp|Q9LJW5|MIF2_ARATH Mini zinc finger protein 2 OS=Arabidopsis thaliana GN=MIF2 PE=1 SV=1
LOC100794835	0	6.93027	0.00907213	0	7.51083	7.93173	0	0.289979	#NAME?	0.95606	1	FALSE	0	0.303181	#NAME?	0.90698	1	FALSE	224.653	239.329	-0.091294	0.82866	1	FALSE	217.908	233.911	-0.10224	0.89918	0.98599	FALSE	--	--	--	--	--	--	no KO assigned | (RefSeq) mini zinc finger protein 3-like	http://www.genome.jp/dbget-bin/www_bget?gmx:100794835	sp|Q2Q493|MIF3_ARATH Mini zinc finger protein 3 OS=Arabidopsis thaliana GN=MIF3 PE=1 SV=1
LOC100808934	0	0.0112248	0.0315976	0.0474742	0.386701	5.64885	0	2.89979	#NAME?	0.30737	1	FALSE	3.89534	3.03181	0.36157	0.97041	1	FALSE	33.0662	1.07069	4.9487	4.48e-05	0.0052121	TRUE	453.481	1.05331	8.75	4.71e-12	5.33e-10	TRUE	--	--	--	--	--	--	no KO assigned | (RefSeq) uncharacterized LOC100808934	http://www.genome.jp/dbget-bin/www_bget?gmx:100808934	--
LOC100804246	0	2.10928	0	0	8.65837	18.2022	0	0	NA	NA	NA	NA	0	0	NA	NA	NA	NA	668.966	186.856	1.84	4.89e-05	0.0056078	TRUE	1291.4	182.795	2.8206	8.62e-08	4.07e-06	TRUE	GO:0006355	regulation of transcription, DNA-templated	GO:0009288	bacterial-type flagellum	GO:0043565//GO:0003700	sequence-specific DNA binding//transcription factor activity, sequence-specific DNA binding	no KO assigned | (RefSeq) WRKY transcription factor 6-like	http://www.genome.jp/dbget-bin/www_bget?gmx:100804246	sp|Q9C519|WRKY6_ARATH WRKY transcription factor 6 OS=Arabidopsis thaliana GN=WRKY6 PE=1 SV=1
LOC100527210	0.011471	2.00126	0	0	5.13786	10.5798	0.285556	0	Inf	1	1	FALSE	0	0	NA	NA	NA	NA	135.699	61.2779	1.147	0.04469	0.57671	FALSE	258.276	59.9013	2.1083	8.67e-05	0.0016312	TRUE	--	--	--	--	GO:0008080	N-acetyltransferase activity	no KO assigned | (RefSeq) uncharacterized LOC100527210	http://www.genome.jp/dbget-bin/www_bget?gmx:100527210	sp|O34569|YOAA_BACSU Uncharacterized N-acetyltransferase YoaA OS=Bacillus subtilis (strain 168) GN=yoaA PE=3 SV=2
LOC100805360	0.0135729	11.8523	0.0536714	0.223318	19.3977	34.5541	1.16043	5.95014	-2.3583	0.49099	1	FALSE	20.8909	6.22953	1.7457	0.48213	0.91073	FALSE	1776.29	1231.52	0.52842	0.22674	0.93099	FALSE	2956.85	1205.8	1.2941	0.00096081	0.011712	TRUE	GO:0006281//GO:0006310//GO:0006355	DNA repair//DNA recombination//regulation of transcription, DNA-templated	--	--	GO:0005524//GO:0003700//GO:0043565//GO:0003910	ATP binding//transcription factor activity, sequence-specific DNA binding//sequence-specific DNA binding//DNA ligase (ATP) activity	no KO assigned | (RefSeq) probable WRKY transcription factor 61	http://www.genome.jp/dbget-bin/www_bget?gmx:100805360	sp|Q9LXG8|WRK72_ARATH Probable WRKY transcription factor 72 OS=Arabidopsis thaliana GN=WRKY72 PE=2 SV=1
LOC100814068	0.0269451	1.86492	0.0702395	0.0372553	2.95119	3.63455	3.84321	10.9386	-1.509	0.25867	1	FALSE	4.8368	11.448	-1.243	0.38978	0.87145	FALSE	391.992	285.211	0.45879	0.35473	0.98262	FALSE	452.396	279.054	0.69704	0.13011	0.38046	FALSE	GO:0000160//GO:0042246//GO:0007155//GO:0007165	phosphorelay signal transduction system//tissue regeneration//cell adhesion//signal transduction	GO:0016021	integral component of membrane	GO:0000155	phosphorelay sensor kinase activity	no KO assigned | (RefSeq) histidine kinase 1-like	http://www.genome.jp/dbget-bin/www_bget?gmx:100814068	sp|Q9SXL4|AHK1_ARATH Histidine kinase 1 OS=Arabidopsis thaliana GN=AHK1 PE=1 SV=2
LOC100802109	0.0276626	0.288322	0.074179	0.237969	1.28476	1.63217	3.06006	9.39285	-1.618	0.26408	1	FALSE	25.6324	9.8305	1.3826	0.29096	0.81888	FALSE	144.276	36.2673	1.9921	0.0057558	0.19439	FALSE	170.694	35.6347	2.2601	0.00037669	0.0054574	TRUE	GO:0006355//GO:0043065	regulation of transcription, DNA-templated//positive regulation of apoptotic process	GO:0005737	cytoplasm	GO:0043565//GO:0003700	sequence-specific DNA binding//transcription factor activity, sequence-specific DNA binding	no KO assigned | (RefSeq) probable WRKY transcription factor 3	http://www.genome.jp/dbget-bin/www_bget?gmx:100802109	sp|Q9ZQ70|WRKY3_ARATH Probable WRKY transcription factor 3 OS=Arabidopsis thaliana GN=WRKY3 PE=2 SV=1
LOC100780402	0.0389579	73.3578	0	0	106.3	164.993	2.67524	0	Inf	0.1704	1	FALSE	0	0	NA	NA	NA	NA	6999.9	5494.56	0.34933	0.45665	1	FALSE	10127.4	5381.89	0.91208	0.041895	0.18536	FALSE	GO:0006355//GO:0045892	regulation of transcription, DNA-templated//negative regulation of transcription, DNA-templated	GO:0005634	nucleus	GO:0003700//GO:0043565	transcription factor activity, sequence-specific DNA binding//sequence-specific DNA binding	no KO assigned | (RefSeq) probable WRKY transcription factor 72	http://www.genome.jp/dbget-bin/www_bget?gmx:100780402	sp|Q9LXG8|WRK72_ARATH Probable WRKY transcription factor 72 OS=Arabidopsis thaliana GN=WRKY72 PE=2 SV=1
LOC100803085	0.0520621	0.87782	0.410738	2.57325	1.33243	9.4481	1.63228	15.2315	-3.2221	0.050125	0.91587	FALSE	81.0291	15.9502	2.3449	0.3729	0.863	FALSE	41.1711	31.0974	0.40484	0.5652	1	FALSE	274.113	30.3413	3.1754	5.95e-08	2.92e-06	TRUE	GO:0008608//GO:0009405	attachment of spindle microtubules to kinetochore//pathogenesis	GO:0005876//GO:0042729//GO:0031083//GO:0016020	spindle microtubule//DASH complex//BLOC-1 complex//membrane	GO:0003824	catalytic activity	no KO assigned | (RefSeq) LOB domain-containing protein 1-like	http://www.genome.jp/dbget-bin/www_bget?gmx:100803085	sp|Q9SK08|LBD11_ARATH LOB domain-containing protein 11 OS=Arabidopsis thaliana GN=LBD11 PE=2 SV=2
LOC778082	0.0551983	12.3825	0.025993	0.0654289	17.2154	24.9071	4.20527	2.11722	0.99003	0.72406	1	FALSE	4.93208	2.21418	1.1554	0.65487	0.96638	FALSE	1286.25	1069.39	0.26638	0.45912	1	FALSE	1739	1044.41	0.73556	0.05472	0.22177	FALSE	GO:0006338	chromatin remodeling	GO:0005634	nucleus	GO:0005524//GO:0016818//GO:0003676	ATP binding//hydrolase activity, acting on acid anhydrides, in phosphorus-containing anhydrides//nucleic acid binding	K09422 myb proto-oncogene protein, plant | (RefSeq) MYB67; transcription factor MYB39	http://www.genome.jp/dbget-bin/www_bget?gmx:778082	sp|Q8GWP0|MYB39_ARATH Transcription factor MYB39 OS=Arabidopsis thaliana GN=MYB39 PE=2 SV=1
LOC100805832	0.0705048	9.12752	0.0579289	0.0588827	18.9692	20.2356	3.42668	3.18976	0.10336	1	1	FALSE	2.83957	3.33499	-0.23201	0.87031	1	FALSE	985.85	528.46	0.89958	0.36433	0.98262	FALSE	1003.28	517.893	0.954	0.37952	0.68078	FALSE	--	--	GO:0005622	intracellular	GO:0008270	zinc ion binding	no KO assigned | (RefSeq) B-box zinc finger protein 32-like	http://www.genome.jp/dbget-bin/www_bget?gmx:100805832	sp|Q9LRM4|MIP1B_ARATH B-box domain protein 31 OS=Arabidopsis thaliana GN=MIP1B PE=2 SV=1
LOC100794509	0.0730011	0.926457	0.147581	0.0692697	1.62427	1.91362	5.3748	12.0914	-1.1697	0.33368	1	FALSE	4.73388	12.6511	-1.4182	0.30249	0.82597	FALSE	120.153	80.0448	0.586	0.31118	0.9705	FALSE	130.682	78.0448	0.74369	0.18124	0.46188	FALSE	GO:0006955	immune response	GO:0005576	extracellular region	GO:0046872//GO:0005125//GO:0005515	metal ion binding//cytokine activity//protein binding	no KO assigned | (RefSeq) zinc finger CCCH domain-containing protein 48-like	http://www.genome.jp/dbget-bin/www_bget?gmx:100794509	sp|Q9FNZ2|C3H48_ARATH Zinc finger CCCH domain-containing protein 48 OS=Arabidopsis thaliana GN=ZFWD1 PE=2 SV=1
LOC100784578	0.0770901	1.87694	0.0895786	0.165172	2.18778	5.42161	5.68013	8.66669	-0.60956	0.81768	1	FALSE	12.9401	9.08661	0.51003	0.74437	0.98734	FALSE	169.603	163.853	0.049759	0.88437	1	FALSE	392.607	160.384	1.2916	0.0095518	0.065868	FALSE	GO:0006355	regulation of transcription, DNA-templated	--	--	GO:0003677	DNA binding	no KO assigned | (RefSeq) NAC transcription factor 56-like	http://www.genome.jp/dbget-bin/www_bget?gmx:100784578	sp|Q9LD44|NAC56_ARATH NAC transcription factor 56 OS=Arabidopsis thaliana GN=NAC056 PE=2 SV=1
GMWRP1	0.0775852	1.85742	0.135874	0.493305	3.70167	9.7403	4.00689	8.49979	-1.0849	0.5058	1	FALSE	24.8814	8.89368	1.4842	0.31351	0.8328	FALSE	204.507	114.984	0.83072	0.16715	0.88778	FALSE	501.673	112.717	2.154	9.63e-06	0.00025547	TRUE	GO:0006355	regulation of transcription, DNA-templated	--	--	GO:0003700//GO:0043565	transcription factor activity, sequence-specific DNA binding//sequence-specific DNA binding	no KO assigned | (RefSeq) uncharacterized LOC102667674	http://www.genome.jp/dbget-bin/www_bget?gmx:102667674	sp|Q6IEQ7|WRK24_ORYSJ WRKY transcription factor WRKY24 OS=Oryza sativa subsp. japonica GN=WRKY24 PE=2 SV=1
LOC100816719	0.0840483	6.29906	0.173713	0.605474	15.3336	15.643	6.53068	16.7969	-1.3629	0.34656	1	FALSE	48.3605	17.5949	1.4587	0.39719	0.87381	FALSE	1204.77	568.602	1.0833	0.0069462	0.22039	FALSE	1148.99	555.978	1.0473	0.008522	0.060553	FALSE	GO:0006355	regulation of transcription, DNA-templated	--	--	GO:0019901//GO:0043565//GO:0003700	protein kinase binding//sequence-specific DNA binding//transcription factor activity, sequence-specific DNA binding	no KO assigned | (RefSeq) probable WRKY transcription factor 47	http://www.genome.jp/dbget-bin/www_bget?gmx:100816719	sp|Q9C519|WRKY6_ARATH WRKY transcription factor 6 OS=Arabidopsis thaliana GN=WRKY6 PE=1 SV=1
Novelgene0002	0.101199	1.28878	0.0600464	0.504272	1.35582	5.5446	3.44488	2.31983	0.57044	0.86544	1	FALSE	16.5991	2.42545	2.7748	0.25186	0.79228	FALSE	50.0573	54.5158	-0.12309	0.77709	1	FALSE	184.024	53.1379	1.7921	0.0013472	0.01517	TRUE	GO:0006355	regulation of transcription, DNA-templated	GO:0005634	nucleus	GO:0003677	DNA binding	no KO assigned | (RefSeq) KNT1	http://www.genome.jp/dbget-bin/www_bget?gmx:100127401	sp|P46608|HSBH1_SOYBN Homeobox protein SBH1 OS=Glycine max GN=H1 PE=2 SV=1
LOC100819467	0.126945	7.39754	0.00530943	0.160779	9.66885	11.9095	6.16264	0.289979	4.4095	0.072176	1	FALSE	7.98128	0.303181	4.7184	0.050235	0.47759	FALSE	497.98	435.039	0.19494	0.76524	1	FALSE	586.472	424.9	0.46494	0.62748	0.85736	FALSE	GO:0006338	chromatin remodeling	GO:0005634	nucleus	GO:0005524//GO:0016818//GO:0003676	ATP binding//hydrolase activity, acting on acid anhydrides, in phosphorus-containing anhydrides//nucleic acid binding	K09422 myb proto-oncogene protein, plant | (RefSeq) GmMYB12b; uncharacterized LOC100819467	http://www.genome.jp/dbget-bin/www_bget?gmx:100819467	sp|Q9SSA1|MYB57_ARATH Transcription factor MYB57 OS=Arabidopsis thaliana GN=MYB57 PE=2 SV=1
LOC100803653	0.161953	0.863123	0.309654	0.481604	1.80679	4.35369	4.60374	10.0622	-1.1281	0.3992	1	FALSE	13.3136	10.5288	0.33855	0.89042	1	FALSE	52.3449	29.712	0.81701	0.216	0.926	FALSE	120.336	28.9374	2.0561	0.0042987	0.0365	TRUE	GO:0006355	regulation of transcription, DNA-templated	--	--	GO:0003700	transcription factor activity, sequence-specific DNA binding	K09286 EREBP-like factor | (RefSeq) ethylene-responsive transcription factor 1A-like	http://www.genome.jp/dbget-bin/www_bget?gmx:100803653	sp|O80337|EF100_ARATH Ethylene-responsive transcription factor 1A OS=Arabidopsis thaliana GN=ERF1A PE=1 SV=2
LOC100499732	0.167824	0.107295	0.190114	0.262007	0.365026	0.552884	6.21924	8.12141	-0.38499	0.80744	1	FALSE	9.38013	8.50796	0.1408	0.97559	1	FALSE	12.6435	4.35189	1.5387	0.19692	0.91378	FALSE	17.9297	4.2523	2.076	0.083835	0.29154	FALSE	GO:0006364//GO:0006355	rRNA processing//regulation of transcription, DNA-templated	--	--	GO:0003700	transcription factor activity, sequence-specific DNA binding	K09286 EREBP-like factor | (RefSeq) uncharacterized LOC100499732	http://www.genome.jp/dbget-bin/www_bget?gmx:100499732	sp|Q9LY05|EF106_ARATH Ethylene-responsive transcription factor ERF106 OS=Arabidopsis thaliana GN=ERF106 PE=2 SV=1
LOC100804756	0.173424	10.4463	0.22198	0.554645	12.7974	15.3484	11.976	18.9159	-0.65945	0.64385	1	FALSE	36.8305	19.7997	0.89542	0.48384	0.91127	FALSE	926.412	863.882	0.10082	0.91716	1	FALSE	1046.39	846.327	0.30614	0.53234	0.79811	FALSE	--	--	--	--	GO:0046983	protein dimerization activity	no KO assigned | (RefSeq) transcription factor bHLH30-like	http://www.genome.jp/dbget-bin/www_bget?gmx:100804756	sp|Q9S7Y1|BH030_ARATH Transcription factor bHLH30 OS=Arabidopsis thaliana GN=BHLH30 PE=1 SV=1
LOC100800059	0.185252	1.84008	0.0933319	0.145008	7.15289	22.5591	14.6861	8.35362	0.81398	0.5896	1	FALSE	11.019	8.73734	0.33473	0.8809	1	FALSE	579.886	175.839	1.7215	7.97e-05	0.0082481	TRUE	1700.01	171.389	3.3102	4.93e-12	5.56e-10	TRUE	GO:0006355//GO:0006351	regulation of transcription, DNA-templated//transcription, DNA-templated	GO:0005634	nucleus	GO:0003677//GO:0043565//GO:0003700	DNA binding//sequence-specific DNA binding//transcription factor activity, sequence-specific DNA binding	K14431 transcription factor TGA | (RefSeq) transcription factor HBP-1b(c38)-like	http://www.genome.jp/dbget-bin/www_bget?gmx:100800059	sp|Q52MZ2|TGA10_TOBAC bZIP transcription factor TGA10 OS=Nicotiana tabacum GN=TGA10 PE=1 SV=1
LOC100783460	0.200451	2.1527	0.0387084	0.200987	5.68345	6.48956	11.373	2.75394	2.0461	0.17049	1	FALSE	11.3163	2.88489	1.9718	0.18683	0.73959	FALSE	338.727	150.415	1.1712	0.010832	0.28528	FALSE	357.063	146.788	1.2824	0.0046899	0.039006	TRUE	GO:0000917//GO:0043093//GO:0006355//GO:0007049//GO:0006260//GO:0048309//GO:0048870//GO:0051028//GO:0006397	barrier septum assembly//FtsZ-dependent cytokinesis//regulation of transcription, DNA-templated//cell cycle//DNA replication//endoplasmic reticulum inheritance//cell motility//mRNA transport//mRNA processing	GO:0031514//GO:0005737//GO:0000445	motile cilium//cytoplasm//THO complex part of transcription export complex	GO:0043565//GO:0003677//GO:0003700	sequence-specific DNA binding//DNA binding//transcription factor activity, sequence-specific DNA binding	K09338 homeobox-leucine zipper protein | (RefSeq) homeobox-leucine zipper protein ATHB-20-like	http://www.genome.jp/dbget-bin/www_bget?gmx:100783460	sp|Q8LAT0|ATB20_ARATH Homeobox-leucine zipper protein ATHB-20 OS=Arabidopsis thaliana GN=ATHB-20 PE=2 SV=2
LOC100789380	0.219811	18.052	0.277926	0.444785	50.6561	51.0893	11.1549	16.0362	-0.52365	0.77852	1	FALSE	22.5793	16.7669	0.42939	0.8712	1	FALSE	2733.21	1087.93	1.329	0.12261	0.8178	FALSE	2539.79	1069.03	1.2484	0.023256	0.1245	FALSE	--	--	--	--	GO:0046983	protein dimerization activity	no KO assigned | (RefSeq) transcription factor bHLH94-like	http://www.genome.jp/dbget-bin/www_bget?gmx:100789380	sp|Q9C7T4|BH096_ARATH Transcription factor bHLH96 OS=Arabidopsis thaliana GN=BHLH96 PE=2 SV=1
LOC100814739	0.222218	2.09741	0.234251	0.777999	6.05744	5.52603	24.9092	30.9522	-0.31336	0.76278	1	FALSE	85.3738	32.3959	1.398	0.11541	0.64282	FALSE	689.228	274.878	1.3262	0.004343	0.16441	FALSE	589.256	269.005	1.1313	0.0096013	0.066087	FALSE	--	--	--	--	GO:0005515	protein binding	K14508 regulatory protein NPR1 | (RefSeq) regulatory protein NPR3-like	http://www.genome.jp/dbget-bin/www_bget?gmx:100814739	sp|Q0JJ01|NPR2_ORYSJ BTB/POZ domain and ankyrin repeat-containing protein NPR2 OS=Oryza sativa subsp. japonica GN=NPR2 PE=1 SV=1
LOC100527780	0.271942	7.67471	0.304777	0.716906	12.2214	21.1167	13.8068	18.65	-0.4338	0.7323	1	FALSE	37.3604	19.5145	0.93696	0.42255	0.88572	FALSE	660.535	492.055	0.42482	0.22364	0.92752	FALSE	1063.62	479.303	1.15	0.0016299	0.017565	TRUE	GO:0006355	regulation of transcription, DNA-templated	--	--	GO:0003700//GO:0043565	transcription factor activity, sequence-specific DNA binding//sequence-specific DNA binding	no KO assigned | (RefSeq) uncharacterized LOC100527780	http://www.genome.jp/dbget-bin/www_bget?gmx:100527780	sp|Q8GTS1|BZP24_ARATH Basic leucine zipper 24 OS=Arabidopsis thaliana GN=BZIP24 PE=1 SV=1
SHOOT2	0.277364	0.265594	0.279906	0.424072	4.96612	16.2296	22.0493	26.1946	-0.24854	0.809	1	FALSE	32.3939	27.4068	0.24119	0.82537	1	FALSE	409.319	25.4077	4.0099	2.72e-07	7.38e-05	TRUE	1248.87	24.8026	5.654	5.91e-31	9.43e-28	TRUE	--	--	--	--	--	--	no KO assigned | (RefSeq) uncharacterized LOC100808934	http://www.genome.jp/dbget-bin/www_bget?gmx:100808934	--
H1	0.282463	1.26643	0.141898	0.988327	1.40568	5.3652	28.9914	16.5288	0.81064	0.68143	1	FALSE	101.66	17.2813	2.5565	0.10196	0.61795	FALSE	153.792	160.441	-0.061065	0.86334	1	FALSE	546.447	156.56	1.8034	4.82e-05	0.0010028	TRUE	GO:0045493	xylan catabolic process	GO:0005634//GO:0005576	nucleus//extracellular region	GO:0046559//GO:0003677	alpha-glucuronidase activity//DNA binding	no KO assigned | (RefSeq) H1, Sbh1; Sbh1 protein	http://www.genome.jp/dbget-bin/www_bget?gmx:547796	sp|P46608|HSBH1_SOYBN Homeobox protein SBH1 OS=Glycine max GN=H1 PE=2 SV=1
LOC112999553	0.312413	6.36285	1.29541	0.328094	15.996	18.9633	9.99077	54.2802	-2.4418	0.29823	1	FALSE	10.9543	56.9078	-2.3771	0.27444	0.80765	FALSE	539.064	246.006	1.1318	0.27532	0.95936	FALSE	587.324	240.515	1.288	0.0025934	0.025176	TRUE	GO:0006355	regulation of transcription, DNA-templated	--	--	GO:0003700	transcription factor activity, sequence-specific DNA binding	--	--	sp|O49515|ERF91_ARATH Ethylene-responsive transcription factor ERF091 OS=Arabidopsis thaliana GN=ERF091 PE=1 SV=1
LOC100775461	0.314177	19.5923	0.17258	0.511951	25.0303	31.6086	28.074	17.9528	0.64502	0.57716	1	FALSE	43.9428	18.7887	1.2258	0.24109	0.78584	FALSE	2274	2044.65	0.15338	0.71552	1	FALSE	2679.99	2000.45	0.42191	0.29003	0.59413	FALSE	GO:0006355//GO:0006351	regulation of transcription, DNA-templated//transcription, DNA-templated	GO:0005634	nucleus	GO:0003700//GO:0003677//GO:0043565	transcription factor activity, sequence-specific DNA binding//DNA binding//sequence-specific DNA binding	K14431 transcription factor TGA | (RefSeq) transcription factor TGA2-like	http://www.genome.jp/dbget-bin/www_bget?gmx:100775461	sp|Q93XM6|TGA9_ARATH Transcription factor TGA9 OS=Arabidopsis thaliana GN=TGA9 PE=1 SV=1
BZIP90	0.358713	13.7865	0.319312	0.810792	22.2505	35.3304	31.695	32.7746	-0.048322	0.94072	1	FALSE	70.932	34.3068	1.0479	0.27346	0.80718	FALSE	1962.07	1384.79	0.50271	0.28921	0.96287	FALSE	2910.4	1356.94	1.1009	0.0052971	0.04278	TRUE	GO:0006351//GO:0006355	transcription, DNA-templated//regulation of transcription, DNA-templated	GO:0005634	nucleus	GO:0043565//GO:0003700	sequence-specific DNA binding//transcription factor activity, sequence-specific DNA binding	K14431 transcription factor TGA | (RefSeq) BZIP90, bZIP91; transcription factor TGA2	http://www.genome.jp/dbget-bin/www_bget?gmx:778123	sp|Q93XM6|TGA9_ARATH Transcription factor TGA9 OS=Arabidopsis thaliana GN=TGA9 PE=1 SV=1
LOC100798011	0.392551	36.1702	1.60124	0.319562	72.2596	65.7043	20.7681	104.803	-2.3352	0.42033	1	FALSE	16.8355	109.911	-2.7068	0.363	0.85616	FALSE	3763.18	2122.96	0.82587	0.094393	0.76261	FALSE	3236.53	2079.21	0.63841	0.3367	0.64228	FALSE	GO:0006355//GO:0009271	regulation of transcription, DNA-templated//phage shock	--	--	GO:0046983	protein dimerization activity	no KO assigned | (RefSeq) transcription factor bHLH18-like	http://www.genome.jp/dbget-bin/www_bget?gmx:100798011	sp|Q9T072|BH025_ARATH Transcription factor bHLH25 OS=Arabidopsis thaliana GN=BHLH25 PE=2 SV=2
LOC100815162	0.401868	5.09141	0.598371	3.1049	5.9166	11.4555	28.4925	48.2624	-0.76032	0.36357	1	FALSE	216.436	50.5231	2.0989	0.021722	0.33057	FALSE	411.61	414.075	-0.0086146	0.93698	1	FALSE	726.594	403.386	0.84899	0.04138	0.18375	FALSE	GO:0006355	regulation of transcription, DNA-templated	--	--	GO:0042974//GO:0003700	retinoic acid receptor binding//transcription factor activity, sequence-specific DNA binding	K09286 EREBP-like factor | (RefSeq) ethylene-responsive transcription factor ERF060-like	http://www.genome.jp/dbget-bin/www_bget?gmx:100815162	sp|Q8H1E4|RAP24_ARATH Ethylene-responsive transcription factor RAP2-4 OS=Arabidopsis thaliana GN=RAP2-4 PE=1 SV=1
LOC100805420	0.411322	18.7502	0.569355	0.381363	79.17	51.2226	27.8565	46.016	-0.72412	0.49963	1	FALSE	24.6871	48.1532	-0.96388	0.4458	0.8961	FALSE	5549.76	1486.44	1.9006	0.073661	0.69979	FALSE	3325.05	1457.58	1.1898	0.0027617	0.026346	TRUE	GO:0008152	metabolic process	--	--	GO:0046983//GO:0016779//GO:0016597	protein dimerization activity//nucleotidyltransferase activity//amino acid binding	no KO assigned | (RefSeq) transcription factor bHLH94	http://www.genome.jp/dbget-bin/www_bget?gmx:100805420	sp|Q9C7T4|BH096_ARATH Transcription factor bHLH96 OS=Arabidopsis thaliana GN=BHLH96 PE=2 SV=1
LOC100805837	0.418603	0.96462	0.202001	1.23956	0.849707	3.60995	31.7923	17.3987	0.8697	0.69928	1	FALSE	95.3558	18.1909	2.3901	0.14167	0.68495	FALSE	69.203	88.2439	-0.35066	0.64498	1	FALSE	266.963	86.2584	1.6299	0.012982	0.083088	FALSE	GO:0006355	regulation of transcription, DNA-templated	GO:0005634	nucleus	GO:0003677	DNA binding	no KO assigned | (RefSeq) homeobox protein SBH1-like	http://www.genome.jp/dbget-bin/www_bget?gmx:100805837	sp|P46608|HSBH1_SOYBN Homeobox protein SBH1 OS=Glycine max GN=H1 PE=2 SV=1
LOC100789331	0.445855	1.44096	0.608211	1.43553	4.22408	4.61408	39.139	63.835	-0.70574	0.46276	1	FALSE	127.003	66.7936	0.92708	0.28742	0.81683	FALSE	392.405	154.266	1.3469	0.09925	0.77345	FALSE	395.342	150.821	1.3903	0.0026108	0.025301	TRUE	GO:0006888//GO:0006886	ER to Golgi vesicle-mediated transport//intracellular protein transport	GO:0030127	COPII vesicle coat	GO:0008270//GO:0046872	zinc ion binding//metal ion binding	no KO assigned | (RefSeq) zinc finger protein JACKDAW-like	http://www.genome.jp/dbget-bin/www_bget?gmx:100789331	sp|Q700D2|IDD10_ARATH Zinc finger protein JACKDAW OS=Arabidopsis thaliana GN=JKD PE=1 SV=1
LOC100812222	0.451053	0.684402	0.181492	0.346499	7.61087	20.5733	18.9694	8.73096	1.1195	0.39336	1	FALSE	14.7658	9.13243	0.69318	0.69662	0.97961	FALSE	331.458	33.9281	3.2883	9.1e-09	3.82e-06	TRUE	832.579	33.1133	4.6521	5.09e-21	2.47e-18	TRUE	GO:0010506//GO:0006355//GO:0007049	regulation of autophagy//regulation of transcription, DNA-templated//cell cycle	GO:0005615	extracellular space	GO:0003677//GO:0043565//GO:0003700	DNA binding//sequence-specific DNA binding//transcription factor activity, sequence-specific DNA binding	no KO assigned | (RefSeq) homeobox-leucine zipper protein HAT3-like	http://www.genome.jp/dbget-bin/www_bget?gmx:100812222	sp|P46602|HAT3_ARATH Homeobox-leucine zipper protein HAT3 OS=Arabidopsis thaliana GN=HAT3 PE=2 SV=2
LOC100807098	0.465808	7.44953	1.06364	1.19182	10.3884	16.9943	38.2734	110.289	-1.5269	0.51317	1	FALSE	99.5721	115.653	-0.21599	0.89852	1	FALSE	858.554	684.416	0.32704	0.80453	1	FALSE	1340.96	671.971	0.9968	0.29793	0.60227	FALSE	--	--	--	--	GO:0046983	protein dimerization activity	no KO assigned | (RefSeq) putative transcription factor bHLH041	http://www.genome.jp/dbget-bin/www_bget?gmx:100807098	sp|Q9LTS4|BH041_ARATH Putative transcription factor bHLH041 OS=Arabidopsis thaliana GN=BHLH41 PE=3 SV=1
LOC100810808	0.618471	1.2277	0.484593	1.47669	1.0756	2.37112	56.8606	51.7983	0.13452	0.92584	1	FALSE	132.465	54.2067	1.2891	0.1016	0.61737	FALSE	101.633	134.446	-0.40366	0.46585	1	FALSE	206.963	131.175	0.65788	0.18225	0.46347	FALSE	GO:0043248	proteasome assembly	--	--	--	--	no KO assigned | (RefSeq) protein SHORT-ROOT-like	http://www.genome.jp/dbget-bin/www_bget?gmx:100810808	sp|Q9SZF7|SHR_ARATH Protein SHORT-ROOT OS=Arabidopsis thaliana GN=SHR PE=1 SV=1
LOC100791680	0.631485	1.35228	0.736902	0.779758	15.0861	44.3942	55.5144	76.6265	-0.46498	0.56141	1	FALSE	66.1676	80.2364	-0.27813	0.76853	0.99432	FALSE	1333.33	139.999	3.2515	9.82e-05	0.0098335	TRUE	3594.55	136.264	4.7213	1.46e-28	1.55e-25	TRUE	GO:0006355	regulation of transcription, DNA-templated	--	--	GO:0003677	DNA binding	no KO assigned | (RefSeq) NAC domain-containing protein 73	http://www.genome.jp/dbget-bin/www_bget?gmx:100791680	sp|F4HY61|NAC10_ARATH NAC domain-containing protein 10 OS=Arabidopsis thaliana GN=NAC010 PE=2 SV=1
LOC100500248	0.702732	2.23013	1.46304	2.48032	7.20021	23.4877	20.8977	51.7846	-1.3092	0.27358	1	FALSE	69.4228	54.2363	0.35615	0.64662	0.9629	FALSE	210.54	72.847	1.5312	0.010885	0.28616	FALSE	645.617	71.3976	3.1767	2.24e-09	1.54e-07	TRUE	GO:0006355	regulation of transcription, DNA-templated	--	--	GO:0043565//GO:0003700	sequence-specific DNA binding//transcription factor activity, sequence-specific DNA binding	no KO assigned | (RefSeq) uncharacterized LOC100500248	http://www.genome.jp/dbget-bin/www_bget?gmx:100500248	sp|Q93WU9|WRK51_ARATH Probable WRKY transcription factor 51 OS=Arabidopsis thaliana GN=WRKY51 PE=1 SV=1
LOC100786114	0.73999	1.41112	0.348249	2.04913	1.31525	4.16857	37.7671	20.6768	0.86911	0.57622	1	FALSE	102.967	21.6272	2.2513	0.13782	0.67823	FALSE	71.0024	89.942	-0.34113	0.66326	1	FALSE	209.727	87.6341	1.2589	0.013875	0.087121	FALSE	GO:0006355	regulation of transcription, DNA-templated	GO:0005634	nucleus	GO:0003677	DNA binding	no KO assigned | (RefSeq) homeobox protein knotted-1-like 10	http://www.genome.jp/dbget-bin/www_bget?gmx:100786114	sp|Q9FP29|KNOS1_ORYSJ Homeobox protein knotted-1-like 1 OS=Oryza sativa subsp. japonica GN=OSH6 PE=2 SV=1
LOC100793589	0.74312	2.8502	0.969131	0.527725	29.1775	37.1156	32.6917	54.0317	-0.72488	0.51982	1	FALSE	22.9948	56.5874	-1.2992	0.21935	0.76773	FALSE	1357.05	148.785	3.1892	0.073296	0.6994	FALSE	1617.58	145.874	3.471	8.39e-16	1.86e-13	TRUE	GO:0006355	regulation of transcription, DNA-templated	--	--	GO:0003700	transcription factor activity, sequence-specific DNA binding	no KO assigned | (RefSeq) ethylene-responsive transcription factor ERF026	http://www.genome.jp/dbget-bin/www_bget?gmx:100793589	sp|Q9CAN9|ERF26_ARATH Ethylene-responsive transcription factor ERF026 OS=Arabidopsis thaliana GN=ERF026 PE=2 SV=1
LOC100810757	0.77955	1.14525	0.721277	2.12726	1.55325	3.03255	47.3196	50.927	-0.10599	0.87198	1	FALSE	125.89	53.316	1.2395	0.12565	0.65808	FALSE	93.6309	79.1652	0.24212	0.71092	1	FALSE	169.361	77.3376	1.1309	0.049189	0.20721	FALSE	--	--	--	--	--	--	no KO assigned | (RefSeq) uncharacterized LOC100810757	http://www.genome.jp/dbget-bin/www_bget?gmx:100810757	--
LOC100806838	0.80103	32.032	0.48821	2.30203	41.387	43.5753	27.6095	18.7922	0.55503	0.77402	1	FALSE	77.1446	19.6518	1.9729	0.16098	0.71146	FALSE	1473.18	1310.36	0.16897	0.65486	1	FALSE	1429.34	1280.78	0.15833	0.67372	0.88434	FALSE	GO:0007049//GO:0006355//GO:0043093//GO:0000917//GO:0006606//GO:0006914//GO:0051607//GO:0006260	cell cycle//regulation of transcription, DNA-templated//FtsZ-dependent cytokinesis//barrier septum assembly//protein import into nucleus//autophagy//defense response to virus//DNA replication	GO:0005737	cytoplasm	GO:0003700//GO:0043565//GO:0046983	transcription factor activity, sequence-specific DNA binding//sequence-specific DNA binding//protein dimerization activity	no KO assigned | (RefSeq) transcription factor bHLH115-like	http://www.genome.jp/dbget-bin/www_bget?gmx:100806838	sp|Q9C682|BH115_ARATH Transcription factor bHLH115 OS=Arabidopsis thaliana GN=BHLH115 PE=1 SV=1
LOC100500303	0.802513	8.35294	0.457892	0.465106	7.66481	15.4984	54.4205	38.2685	0.50799	0.49919	1	FALSE	29.9317	40.1042	-0.42208	0.77541	0.99576	FALSE	525.39	678.626	-0.36923	0.71071	1	FALSE	971.978	660.105	0.55823	0.19826	0.48582	FALSE	GO:0006355	regulation of transcription, DNA-templated	--	--	GO:0003700	transcription factor activity, sequence-specific DNA binding	no KO assigned | (RefSeq) DRE-binding protein 2D;2	http://www.genome.jp/dbget-bin/www_bget?gmx:100500303	sp|Q0JQF7|DRE2A_ORYSJ Dehydration-responsive element-binding protein 2A OS=Oryza sativa subsp. japonica GN=DREB2A PE=2 SV=1
LOC100500462	0.829441	32.5363	1.96045	1.63873	34.1021	39.0438	24.1245	72.4016	-1.5855	0.36262	1	FALSE	47.5944	75.8989	-0.67329	0.65813	0.96788	FALSE	1020.39	1091.77	-0.097549	0.70025	1	FALSE	1113.19	1069.39	0.057913	0.87144	0.97564	FALSE	GO:0006355	regulation of transcription, DNA-templated	--	--	GO:0003700	transcription factor activity, sequence-specific DNA binding	no KO assigned | (RefSeq) uncharacterized LOC100500462	http://www.genome.jp/dbget-bin/www_bget?gmx:100500462	sp|Q9LTC5|ERF98_ARATH Ethylene-responsive transcription factor ERF098 OS=Arabidopsis thaliana GN=ERF098 PE=1 SV=1
GMBZIP6	0.899372	17.1997	0.26061	1.52664	19.5701	24.0311	70.7982	23.495	1.5914	0.099723	1	FALSE	117.287	24.5767	2.2547	0.022899	0.33983	FALSE	1584.54	1588.87	-0.0039299	0.93134	1	FALSE	1822.37	1555.81	0.22816	0.63906	0.86329	FALSE	GO:0006355//GO:0006820//GO:0006351	regulation of transcription, DNA-templated//anion transport//transcription, DNA-templated	GO:0000124//GO:0016021//GO:0005634	SAGA complex//integral component of membrane//nucleus	GO:0003712//GO:0043565//GO:0003700//GO:0008509	transcription cofactor activity//sequence-specific DNA binding//transcription factor activity, sequence-specific DNA binding//anion transmembrane transporter activity	K14431 transcription factor TGA | (RefSeq) BZIP67; transcription factor HBP-1b(c38)	http://www.genome.jp/dbget-bin/www_bget?gmx:778195	sp|Q93XM6|TGA9_ARATH Transcription factor TGA9 OS=Arabidopsis thaliana GN=TGA9 PE=1 SV=1
LOC100306080	0.941668	3.71852	0.895919	1.239	9.3255	29.9901	32.1336	35.585	-0.14719	0.85479	1	FALSE	41.1795	37.2466	0.14482	0.9431	1	FALSE	322.95	146.703	1.1384	0.039543	0.5466	FALSE	980.241	143.289	2.7742	4.81e-06	0.00013986	TRUE	--	--	GO:0005622//GO:0032040//GO:0005789	intracellular//small-subunit processome//endoplasmic reticulum membrane	GO:0008270	zinc ion binding	no KO assigned | (RefSeq) uncharacterized LOC100306080	http://www.genome.jp/dbget-bin/www_bget?gmx:100306080	sp|Q9LRM4|MIP1B_ARATH B-box domain protein 31 OS=Arabidopsis thaliana GN=MIP1B PE=2 SV=1
LOC100815586	0.950691	11.509	0.645003	1.5267	15.8834	23.4265	129.361	104.724	0.3048	0.63104	1	FALSE	204.925	109.646	0.90225	0.17525	0.72866	FALSE	2201.88	1798.86	0.29165	0.6613	1	FALSE	3047.27	1763.02	0.78947	0.085161	0.29461	FALSE	GO:0007165//GO:0006313	signal transduction//transposition, DNA-mediated	--	--	GO:0004803//GO:0003677//GO:0005515	transposase activity//DNA binding//protein binding	no KO assigned | (RefSeq) scarecrow-like protein 14	http://www.genome.jp/dbget-bin/www_bget?gmx:100813449	sp|Q9XE58|SCL14_ARATH Scarecrow-like protein 14 OS=Arabidopsis thaliana GN=SCL14 PE=2 SV=2
LOC100797854	1.04036	0.448273	0.751947	0.734014	1.20937	1.40253	88.9376	76.1853	0.22328	0.77181	1	FALSE	61.6091	79.7485	-0.37231	0.62745	0.95737	FALSE	105.975	45.0114	1.2354	0.046055	0.58701	FALSE	113.209	44.0589	1.3615	0.031931	0.15407	FALSE	--	--	--	--	GO:0003677	DNA binding	--	--	sp|Q9LVL4|OFP3_ARATH Transcription repressor OFP3 OS=Arabidopsis thaliana GN=OFP3 PE=1 SV=1
LOC100811462	1.06141	2.7513	1.11436	1.55338	3.64974	5.22528	113.788	143.35	-0.3332	0.64057	1	FALSE	163.578	150.108	0.12398	0.83826	1	FALSE	396.653	348.477	0.18682	0.62552	1	FALSE	532.064	340.214	0.64515	0.11833	0.35974	FALSE	GO:0000160//GO:0006506//GO:0009405//GO:0009372//GO:0007165	phosphorelay signal transduction system//GPI anchor biosynthetic process//pathogenesis//quorum sensing//signal transduction	GO:0016021	integral component of membrane	GO:0008233//GO:0000155//GO:0005515	peptidase activity//phosphorelay sensor kinase activity//protein binding	K14509 ethylene receptor [EC:2.7.13.-] | (RefSeq) protein EIN4-like	http://www.genome.jp/dbget-bin/www_bget?gmx:100811462	sp|Q9ZTP3|EIN4_ARATH Protein EIN4 OS=Arabidopsis thaliana GN=EIN4 PE=1 SV=1
WRKY28	1.06572	16.9054	1.48417	1.30774	19.352	21.106	39.9366	67.999	-0.7678	0.39227	1	FALSE	49.7325	71.1947	-0.51758	0.50733	0.92359	FALSE	758.603	781.475	-0.042855	0.99861	1	FALSE	772.991	762.008	0.020646	0.88429	0.98061	FALSE	GO:0006355	regulation of transcription, DNA-templated	--	--	GO:0043565//GO:0003700	sequence-specific DNA binding//transcription factor activity, sequence-specific DNA binding	no KO assigned | (RefSeq) WRKY32; WRKY32 protein	http://www.genome.jp/dbget-bin/www_bget?gmx:100127427	sp|Q9C983|WRK57_ARATH Probable WRKY transcription factor 57 OS=Arabidopsis thaliana GN=WRKY57 PE=2 SV=1
LOC100816097	1.15178	6.86821	1.31416	4.05572	7.36498	12.3906	67.1734	90.1546	-0.42451	0.69478	1	FALSE	230.355	94.3106	1.2884	0.33559	0.84599	FALSE	451.844	480.415	-0.088456	0.79616	1	FALSE	705.183	470.602	0.58349	0.16992	0.4446	FALSE	GO:0006457//GO:0070206//GO:0007049//GO:0006355//GO:0043093//GO:0000917//GO:0006886//GO:0006260//GO:0006891	protein folding//protein trimerization//cell cycle//regulation of transcription, DNA-templated//FtsZ-dependent cytokinesis//barrier septum assembly//intracellular protein transport//DNA replication//intra-Golgi vesicle-mediated transport	GO:0005737//GO:0030173//GO:0005801//GO:0016020	cytoplasm//integral component of Golgi membrane//cis-Golgi network//membrane	GO:0042803//GO:0005515//GO:0003677//GO:0003700//GO:0043565//GO:0051087//GO:0000774	protein homodimerization activity//protein binding//DNA binding//transcription factor activity, sequence-specific DNA binding//sequence-specific DNA binding//chaperone binding//adenyl-nucleotide exchange factor activity	K09338 homeobox-leucine zipper protein | (RefSeq) homeobox-leucine zipper protein HAT7-like	http://www.genome.jp/dbget-bin/www_bget?gmx:100816097	sp|Q00466|HAT7_ARATH Homeobox-leucine zipper protein HAT7 OS=Arabidopsis thaliana GN=HAT7 PE=2 SV=4
LOC100816661	1.16616	1.15208	0.830206	1.75773	6.51332	16.8605	94.8175	80.5037	0.2361	0.73688	1	FALSE	138.632	84.2874	0.71787	0.30571	0.82865	FALSE	538.194	109.314	2.2996	1.44e-06	0.00030982	TRUE	1307.16	106.878	3.6124	2.56e-14	4.28e-12	TRUE	GO:0006355	regulation of transcription, DNA-templated	GO:0000775//GO:0005634	chromosome, centromeric region//nucleus	GO:0003682//GO:0003677	chromatin binding//DNA binding	no KO assigned | (RefSeq) putative mediator of RNA polymerase II transcription subunit 26	http://www.genome.jp/dbget-bin/www_bget?gmx:100816661	--
LOC100778951	1.24366	4.10939	1.66303	1.55068	7.29088	14.8525	99.4191	155.065	-0.64128	0.3026	1	FALSE	118.66	162.364	-0.45241	0.51147	0.9239	FALSE	576.601	381.623	0.59543	0.12842	0.82982	FALSE	1106.05	372.277	1.571	6.35e-05	0.0012632	TRUE	--	--	--	--	--	--	no KO assigned | (RefSeq) transcription factor TCP20-like	http://www.genome.jp/dbget-bin/www_bget?gmx:100778951	sp|Q9LSD5|TCP20_ARATH Transcription factor TCP20 OS=Arabidopsis thaliana GN=TCP20 PE=1 SV=1
LOC100817386	1.24377	5.05203	0.48704	0.504237	12.0372	18.0234	67.5143	31.5005	1.0998	0.20064	1	FALSE	27.3246	32.9653	-0.27075	0.77039	0.99482	FALSE	680.494	321.316	1.0826	0.23147	0.93541	FALSE	970.294	315.088	1.6227	0.016634	0.098787	FALSE	GO:0006355	regulation of transcription, DNA-templated	--	--	GO:0003700	transcription factor activity, sequence-specific DNA binding	no KO assigned | (RefSeq) ethylene-responsive transcription factor TINY	http://www.genome.jp/dbget-bin/www_bget?gmx:100817386	sp|Q9S7L5|ERF18_ARATH Ethylene-responsive transcription factor ERF018 OS=Arabidopsis thaliana GN=ERF018 PE=2 SV=1
LOC100800822	1.25901	3.72266	0.270859	2.6532	5.09942	12.5742	97.4395	23.7782	2.0349	0.32036	1	FALSE	206.274	24.8608	3.0526	0.057027	0.50454	FALSE	420.824	351.884	0.25812	0.65133	1	FALSE	962.733	343.824	1.4855	0.00024323	0.0038082	TRUE	GO:0006355	regulation of transcription, DNA-templated	GO:0005634	nucleus	GO:0003677	DNA binding	no KO assigned | (RefSeq) homeotic protein knotted-1-like	http://www.genome.jp/dbget-bin/www_bget?gmx:100800822	sp|O04135|KNAP2_MALDO Homeobox protein knotted-1-like 2 OS=Malus domestica PE=2 SV=1
LOC100811657	1.2912	1.91902	1.16234	2.62387	4.28124	11.5926	102.513	109.239	-0.091682	0.87832	1	FALSE	204.14	114.33	0.83636	0.28586	0.8157	FALSE	354.109	184.246	0.94256	0.04863	0.59971	FALSE	891.771	179.817	2.3101	3.3e-08	1.73e-06	TRUE	GO:0006353	DNA-templated transcription, termination	--	--	GO:0003723	RNA binding	no KO assigned | (RefSeq) telomeric repeat-binding factor 2-like	http://www.genome.jp/dbget-bin/www_bget?gmx:100811657	--
LOC100785877	1.35029	0.651715	1.29261	1.15108	4.26837	6.02978	147.724	171.977	-0.21931	0.81081	1	FALSE	124.819	180.09	-0.52888	0.46817	0.90278	FALSE	475.258	82.5774	2.5249	0.099636	0.77461	FALSE	620.661	80.8862	2.9398	4.67e-10	3.57e-08	TRUE	GO:0055114//GO:0006545//GO:0006338//GO:0009165	oxidation-reduction process//glycine biosynthetic process//chromatin remodeling//nucleotide biosynthetic process	GO:0005634	nucleus	GO:0003676//GO:0004146//GO:0016818//GO:0005524	nucleic acid binding//dihydrofolate reductase activity//hydrolase activity, acting on acid anhydrides, in phosphorus-containing anhydrides//ATP binding	K09422 myb proto-oncogene protein, plant | (RefSeq) GAMYB2; transcription factor GAMYB-like	http://www.genome.jp/dbget-bin/www_bget?gmx:100785877	sp|A2WW87|GAM1_ORYSI Transcription factor GAMYB OS=Oryza sativa subsp. indica GN=GAM1 PE=2 SV=1
LOC100801182	1.36759	2.73417	0.690304	3.14973	4.43752	4.06852	152.074	88.5182	0.78073	0.56398	1	FALSE	347.059	92.5823	1.9064	0.12649	0.65905	FALSE	516.303	365.267	0.49927	0.24194	0.94382	FALSE	432.894	357.248	0.27709	0.52745	0.79463	FALSE	GO:0006888//GO:0006886	ER to Golgi vesicle-mediated transport//intracellular protein transport	GO:0030127	COPII vesicle coat	GO:0008270//GO:0046872	zinc ion binding//metal ion binding	no KO assigned | (RefSeq) zinc finger protein JACKDAW-like	http://www.genome.jp/dbget-bin/www_bget?gmx:100801182	sp|Q700D2|IDD10_ARATH Zinc finger protein JACKDAW OS=Arabidopsis thaliana GN=JKD PE=1 SV=1
LOC100796733	1.37681	17.2681	1.40733	3.04123	14.3974	28.4925	55.1633	65.2332	-0.2419	0.78144	1	FALSE	120.077	68.2359	0.81536	0.39577	0.87366	FALSE	603.709	820.477	-0.44261	0.38323	0.9863	FALSE	1107.36	802.564	0.46444	0.30812	0.61321	FALSE	--	--	--	--	--	--	no KO assigned | (RefSeq) putative Myb family transcription factor At1g14600	http://www.genome.jp/dbget-bin/www_bget?gmx:100810994	sp|Q700D9|MYBF_ARATH Putative Myb family transcription factor At1g14600 OS=Arabidopsis thaliana GN=At1g14600 PE=2 SV=2
LOC100780442	1.40048	0.541942	0.627399	2.19687	2.14403	2.7517	155.062	80.4402	0.94685	0.18287	1	FALSE	233.824	84.204	1.4735	0.02908	0.38135	FALSE	238.4	68.7409	1.7941	0.010747	0.28403	FALSE	282.317	67.3051	2.0685	0.00012148	0.00216	TRUE	GO:0006355//GO:0006613	regulation of transcription, DNA-templated//cotranslational protein targeting to membrane	GO:0030176//GO:0005784	integral component of endoplasmic reticulum membrane//Sec61 translocon complex	GO:0003677	DNA binding	no KO assigned | (RefSeq) NAC domain-containing protein 8-like	http://www.genome.jp/dbget-bin/www_bget?gmx:100780442	sp|Q6NQK2|NAC8_ARATH SUPPRESSOR OF GAMMA RESPONSE 1 OS=Arabidopsis thaliana GN=SOG1 PE=1 SV=1
LOC100798504	1.41412	1.65909	1.5549	2.00874	3.77555	4.31478	140.11	179.015	-0.35352	0.51309	1	FALSE	192.618	187.409	0.039553	0.9996	1	FALSE	372.649	185.844	1.0037	0.10401	0.78243	FALSE	397.176	182.229	1.124	0.022287	0.12089	FALSE	GO:0006355	regulation of transcription, DNA-templated	--	--	GO:0008270//GO:0003700//GO:0043565	zinc ion binding//transcription factor activity, sequence-specific DNA binding//sequence-specific DNA binding	no KO assigned | (RefSeq) GATA transcription factor 26	http://www.genome.jp/dbget-bin/www_bget?gmx:100798504	sp|Q8W4H1|GAT26_ARATH GATA transcription factor 26 OS=Arabidopsis thaliana GN=GATA26 PE=2 SV=1
LOC100790080	1.48595	1.67105	0.886106	2.42804	2.55264	2.79042	108.782	78.6459	0.46799	0.46922	1	FALSE	175.836	82.3489	1.0944	0.108	0.62888	FALSE	192.722	146.395	0.39665	0.41821	0.99324	FALSE	195.945	143.007	0.45436	0.36464	0.66781	FALSE	--	--	--	--	--	--	--	--	sp|Q8RWD7|EMB74_ARATH Protein EMBRYO DEFECTIVE 1674 OS=Arabidopsis thaliana GN=EMB1674 PE=2 SV=1
MYB83	1.52214	6.47134	1.74192	3.28991	11.3967	13.1404	85.36	107.474	-0.33236	0.50781	1	FALSE	168.053	112.465	0.57944	0.54731	0.93187	FALSE	620.771	411.712	0.59243	0.12062	0.81445	FALSE	664.88	401.977	0.72598	0.064804	0.24681	FALSE	--	--	--	--	--	--	no KO assigned | (RefSeq) MYB75; MYB transcription factor MYB75	http://www.genome.jp/dbget-bin/www_bget?gmx:778039	sp|Q8S9H7|DIV_ANTMA Transcription factor DIVARICATA OS=Antirrhinum majus GN=DIVARICATA PE=2 SV=1
LOC100788036	1.55139	0.739177	1.66944	1.49114	0.528562	0.268539	75.7428	94.8376	-0.32435	0.63684	1	FALSE	69.2626	99.3289	-0.52014	0.53823	0.92753	FALSE	24.7586	40.2114	-0.69968	0.43278	0.99504	FALSE	11.8985	39.2798	-1.723	0.05145	0.21316	FALSE	GO:0006355	regulation of transcription, DNA-templated	--	--	GO:0003677	DNA binding	no KO assigned | (RefSeq) NAC domain-containing protein 86-like	http://www.genome.jp/dbget-bin/www_bget?gmx:100788036	sp|Q9FFI5|NAC86_ARATH NAC domain-containing protein 86 OS=Arabidopsis thaliana GN=NAC086 PE=2 SV=1
LOC100775882	1.58892	2.36149	1.72876	2.74264	3.49845	3.78028	107.767	128.828	-0.25753	0.61982	1	FALSE	175.485	134.781	0.38073	0.69885	0.97971	FALSE	233.021	181.788	0.3582	0.42673	0.99347	FALSE	229.276	177.635	0.36817	0.39912	0.69685	FALSE	GO:0006351//GO:0006355	transcription, DNA-templated//regulation of transcription, DNA-templated	GO:0005634	nucleus	GO:0003700//GO:0003677//GO:0043565	transcription factor activity, sequence-specific DNA binding//DNA binding//sequence-specific DNA binding	K14431 transcription factor TGA | (RefSeq) transcription factor TGA7-like	http://www.genome.jp/dbget-bin/www_bget?gmx:100775882	sp|Q93ZE2|TGA7_ARATH Transcription factor TGA7 OS=Arabidopsis thaliana GN=TGA7 PE=1 SV=1
LOC100819190	1.59524	13.5375	3.28168	2.03986	9.69041	22.9203	136.064	336.399	-1.3059	0.018951	0.59787	FALSE	168.301	352.312	-1.0658	0.070823	0.54794	FALSE	835.681	1371.34	-0.71456	0.30858	0.9692	FALSE	1835.61	1335.8	0.45855	0.16178	0.43342	FALSE	GO:0006355	regulation of transcription, DNA-templated	GO:0005634	nucleus	--	--	no KO assigned | (RefSeq) scarecrow-like protein 13	http://www.genome.jp/dbget-bin/www_bget?gmx:100819190	sp|Q9M0M5|SCL13_ARATH Scarecrow-like protein 13 OS=Arabidopsis thaliana GN=SCL13 PE=2 SV=2
LOC100776290	1.62427	6.50377	1.16991	3.57345	7.40567	10.3718	168.844	142.966	0.24001	0.7088	1	FALSE	359.329	149.658	1.2636	0.02592	0.36097	FALSE	777.122	800.086	-0.042014	1	1	FALSE	1013	780.228	0.37667	0.2613	0.56285	FALSE	GO:0019079//GO:0006355	viral genome replication//regulation of transcription, DNA-templated	--	--	GO:0003723//GO:0008270//GO:0003677	RNA binding//zinc ion binding//DNA binding	no KO assigned | (RefSeq) BEL1-like homeodomain protein 7	http://www.genome.jp/dbget-bin/www_bget?gmx:100776290	sp|Q9SIW1|BLH7_ARATH BEL1-like homeodomain protein 7 OS=Arabidopsis thaliana GN=BLH7 PE=2 SV=1
WRKY62	1.71412	18.5122	2.00652	4.78337	20.4277	33.0141	161.628	231.863	-0.5206	0.64876	1	FALSE	449.645	243.024	0.88769	0.57819	0.94053	FALSE	1909.47	1964.47	-0.040963	0.77548	1	FALSE	2897.24	1922.42	0.59176	0.16809	0.44182	FALSE	GO:0006355	regulation of transcription, DNA-templated	--	--	GO:0003700//GO:0043565	transcription factor activity, sequence-specific DNA binding//sequence-specific DNA binding	K13424 WRKY transcription factor 33 | (RefSeq) WRKY62; probable WRKY transcription factor 26	http://www.genome.jp/dbget-bin/www_bget?gmx:100127397	sp|Q6IEQ7|WRK24_ORYSJ WRKY transcription factor WRKY24 OS=Oryza sativa subsp. japonica GN=WRKY24 PE=2 SV=1
LOC100787262	1.74163	5.53704	1.31482	2.53557	8.14165	9.65903	93.7056	81.8077	0.1959	0.84512	1	FALSE	130.319	85.6564	0.60541	0.41746	0.88243	FALSE	429.94	341.935	0.33041	0.3839	0.98653	FALSE	474.983	333.935	0.50831	0.19945	0.48742	FALSE	--	--	--	--	GO:0005515	protein binding	K10523 speckle-type POZ protein | (RefSeq) BTB/POZ domain-containing protein At1g21780	http://www.genome.jp/dbget-bin/www_bget?gmx:100787262	sp|Q9XHZ8|Y1178_ARATH BTB/POZ domain-containing protein At1g21780 OS=Arabidopsis thaliana GN=At1g21780 PE=1 SV=1
LOC100803095	1.74312	9.41857	1.02182	3.58271	7.47377	16.1004	89.7337	60.9332	0.55842	0.71153	1	FALSE	180.249	63.724	1.5001	0.35985	0.85409	FALSE	408.502	592.633	-0.5368	0.16598	0.8862	FALSE	825.488	579.4	0.51069	0.21912	0.51158	FALSE	GO:0006355	regulation of transcription, DNA-templated	GO:0005634	nucleus	GO:0003677	DNA binding	no KO assigned | (RefSeq) homeobox protein knotted-1-like 1-like	http://www.genome.jp/dbget-bin/www_bget?gmx:100803095	sp|Q9FP29|KNOS1_ORYSJ Homeobox protein knotted-1-like 1 OS=Oryza sativa subsp. japonica GN=OSH6 PE=2 SV=1
LOC100778793	1.78987	1.46944	1.26378	0.232028	11.7477	12.3569	79.7452	69.083	0.20707	0.70392	1	FALSE	10.2453	72.3536	-2.8201	0.0065832	0.17431	FALSE	532.493	75.0436	2.827	0.034761	0.51817	FALSE	531.533	73.6679	2.8511	1.4e-08	8.1e-07	TRUE	GO:0006355	regulation of transcription, DNA-templated	--	--	GO:0003700	transcription factor activity, sequence-specific DNA binding	no KO assigned | (RefSeq) ethylene-responsive transcription factor ERF027-like	http://www.genome.jp/dbget-bin/www_bget?gmx:100778793	sp|Q9FJ90|ERF25_ARATH Ethylene-responsive transcription factor ERF025 OS=Arabidopsis thaliana GN=ERF025 PE=2 SV=1
LOC100803914	1.79887	3.60001	1.58465	2.39397	11.5179	10.2541	183.822	191.482	-0.058899	0.92142	1	FALSE	238.627	200.53	0.25093	0.67149	0.97298	FALSE	1170.16	414.918	1.4958	0.0005629	0.037709	TRUE	975.656	406.459	1.2633	0.0025185	0.024637	TRUE	GO:0006355	regulation of transcription, DNA-templated	--	--	GO:0008270//GO:0003700//GO:0043565	zinc ion binding//transcription factor activity, sequence-specific DNA binding//sequence-specific DNA binding	no KO assigned | (RefSeq) GATA transcription factor 26-like	http://www.genome.jp/dbget-bin/www_bget?gmx:100803914	sp|Q8W4H1|GAT26_ARATH GATA transcription factor 26 OS=Arabidopsis thaliana GN=GATA26 PE=2 SV=1
LOC100786383	1.81317	0.258093	1.55509	1.29437	3.60803	12.2243	116.349	110.71	0.07167	0.92652	1	FALSE	76.5198	115.875	-0.59866	0.39166	0.87195	FALSE	222.89	18.542	3.5875	1.5e-07	4.22e-05	TRUE	692.328	18.1028	5.2572	6.8e-18	2.07e-15	TRUE	GO:0006355	regulation of transcription, DNA-templated	--	--	GO:0003677	DNA binding	no KO assigned | (RefSeq) NAC domain-containing protein 14-like	http://www.genome.jp/dbget-bin/www_bget?gmx:100786383	sp|Q9SCK6|NAC62_ARATH NAC domain-containing protein 62 OS=Arabidopsis thaliana GN=NAC062 PE=1 SV=1
GMNF_YA13	1.81672	3.94831	0.742827	2.89825	5.73538	6.18575	108.745	52.2667	1.057	0.16568	1	FALSE	170.214	54.7033	1.6376	0.029726	0.38547	FALSE	349.893	276.587	0.33918	0.48671	1	FALSE	349.926	270.415	0.37187	0.41375	0.70907	FALSE	GO:0017148//GO:0006355//GO:0006413	negative regulation of translation//regulation of transcription, DNA-templated//translational initiation	GO:0005845	mRNA cap binding complex	GO:0003700	transcription factor activity, sequence-specific DNA binding	K08064 nuclear transcription factor Y, alpha | (RefSeq) nuclear transcription factor Y subunit A-9-like	http://www.genome.jp/dbget-bin/www_bget?gmx:100789738	sp|Q9LXV5|NFYA1_ARATH Nuclear transcription factor Y subunit A-1 OS=Arabidopsis thaliana GN=NFYA1 PE=2 SV=1
LOC100814175	1.82098	3.36562	1.40073	2.62987	17.3217	65.6203	86.4613	79.6762	0.1179	0.84178	1	FALSE	119.673	83.4153	0.52072	0.43921	0.89397	FALSE	834.862	185.37	2.1711	4.39e-05	0.0051438	TRUE	2979.21	181.143	4.0397	9.07e-08	4.25e-06	TRUE	--	--	--	--	--	--	no KO assigned | (RefSeq) LOB domain-containing protein 41-like	http://www.genome.jp/dbget-bin/www_bget?gmx:100814175	sp|Q9M886|LBD41_ARATH LOB domain-containing protein 41 OS=Arabidopsis thaliana GN=LBD41 PE=2 SV=1
WRKY25	1.85383	9.70472	1.87307	2.48636	14.3304	26.7696	64.9898	80.9364	-0.31657	0.79514	1	FALSE	86.4299	84.8297	0.026962	0.98608	1	FALSE	506.778	387.445	0.38736	0.79147	1	FALSE	896.716	378.774	1.2433	0.17867	0.45809	FALSE	GO:0006355	regulation of transcription, DNA-templated	--	--	GO:0003700//GO:0043565	transcription factor activity, sequence-specific DNA binding//sequence-specific DNA binding	no KO assigned | (RefSeq) WRKY25; WRKY25 protein	http://www.genome.jp/dbget-bin/www_bget?gmx:100127378	sp|Q9FYA2|WRK75_ARATH Probable WRKY transcription factor 75 OS=Arabidopsis thaliana GN=WRKY75 PE=2 SV=1
LOC100781211	1.87026	12.6373	0.761103	1.26619	43.9254	78.2075	47.8197	23.8795	1.0018	0.24177	1	FALSE	31.5249	25.0003	0.33455	0.68547	0.97626	FALSE	1157.34	377.125	1.6177	0.085318	0.73527	FALSE	1886.11	369.295	2.3526	1.32e-06	4.5e-05	TRUE	--	--	--	--	GO:0046872	metal ion binding	no KO assigned | (RefSeq) zinc finger protein ZAT12-like	http://www.genome.jp/dbget-bin/www_bget?gmx:100781211	sp|Q9SLD4|ZAT11_ARATH Zinc finger protein ZAT11 OS=Arabidopsis thaliana GN=ZAT11 PE=2 SV=1
LOC100788382	1.96028	59.0158	1.60398	6.53239	84.7255	142.086	60.4674	59.51	0.023026	0.92292	1	FALSE	202.178	62.2938	1.6985	0.13325	0.66959	FALSE	2679.61	2113.74	0.34222	0.59818	1	FALSE	4211.38	2067.39	1.0265	0.018116	0.10479	FALSE	GO:0006355	regulation of transcription, DNA-templated	--	--	GO:0003700//GO:0043565	transcription factor activity, sequence-specific DNA binding//sequence-specific DNA binding	no KO assigned | (RefSeq) probable WRKY transcription factor 75	http://www.genome.jp/dbget-bin/www_bget?gmx:100788382	sp|Q9FYA2|WRK75_ARATH Probable WRKY transcription factor 75 OS=Arabidopsis thaliana GN=WRKY75 PE=2 SV=1
LOC100784668	1.98791	28.1424	2.63803	2.078	55.3349	63.7292	164.344	277.658	-0.75659	0.45793	1	FALSE	174.407	290.948	-0.7383	0.41139	0.88179	FALSE	4753.82	2714.93	0.80817	0.29335	0.96399	FALSE	5145.51	2660.66	0.95153	0.08782	0.30029	FALSE	GO:0006355//GO:0055085//GO:0006260//GO:0030001	regulation of transcription, DNA-templated//transmembrane transport//DNA replication//metal ion transport	GO:0005634//GO:0016020	nucleus//membrane	GO:0046873//GO:0005524//GO:0003700//GO:0043565//GO:0003677//GO:0008270//GO:0016818	metal ion transmembrane transporter activity//ATP binding//transcription factor activity, sequence-specific DNA binding//sequence-specific DNA binding//DNA binding//zinc ion binding//hydrolase activity, acting on acid anhydrides, in phosphorus-containing anhydrides	no KO assigned | (RefSeq) WRKY transcription factor 6-like	http://www.genome.jp/dbget-bin/www_bget?gmx:100784668	sp|Q9C519|WRKY6_ARATH WRKY transcription factor 6 OS=Arabidopsis thaliana GN=WRKY6 PE=1 SV=1
SHAT1_5	2.12264	3.1636	1.5532	2.20887	2.02692	5.54447	158.304	134.409	0.23607	0.75071	1	FALSE	160.06	140.719	0.1858	0.82095	1	FALSE	149.012	264.837	-0.82968	0.10156	0.77776	FALSE	377.527	259.173	0.54267	0.24968	0.54921	FALSE	GO:0007608//GO:0006355	sensory perception of smell//regulation of transcription, DNA-templated	GO:0016021//GO:0016012//GO:0016020	integral component of membrane//sarcoglycan complex//membrane	GO:0005549//GO:0003677//GO:0004984	odorant binding//DNA binding//olfactory receptor activity	no KO assigned | (RefSeq) SHAT1-5; NAC domain-containing protein 43-like	http://www.genome.jp/dbget-bin/www_bget?gmx:100793308	sp|Q84WP6|NAC43_ARATH NAC domain-containing protein 43 OS=Arabidopsis thaliana GN=NAC043 PE=2 SV=2
LOC100819565	2.17655	3.06292	4.46449	4.149	70.3641	175.177	63.5296	149.806	-1.2376	0.11734	1	FALSE	113.895	156.77	-0.46094	0.58424	0.94361	FALSE	2058.53	99.9262	4.3646	0.072374	0.69765	FALSE	4750.63	98.1529	5.5969	2.93e-34	8.71e-31	TRUE	GO:0006355	regulation of transcription, DNA-templated	--	--	GO:0003700	transcription factor activity, sequence-specific DNA binding	no KO assigned | (RefSeq) dehydration-responsive element-binding protein 1D-like	http://www.genome.jp/dbget-bin/www_bget?gmx:100819565	sp|Q9FJ93|DRE1D_ARATH Dehydration-responsive element-binding protein 1D OS=Arabidopsis thaliana GN=DREB1D PE=2 SV=1
LOC100793970	2.18164	6.62602	1.44683	5.19426	10.8702	22.4612	231.726	181.645	0.3513	0.5277	1	FALSE	546.482	190.185	1.5228	0.0037855	0.12388	FALSE	1159.52	817.201	0.50476	0.1776	0.8968	FALSE	2235.84	798.526	1.4854	7.94e-05	0.0015156	TRUE	GO:0030150	protein import into mitochondrial matrix	GO:0005742//GO:0005634	mitochondrial outer membrane translocase complex//nucleus	GO:0004222//GO:0005515//GO:0003677	metalloendopeptidase activity//protein binding//DNA binding	K21596 calmodulin-binding transcription activator | (RefSeq) calmodulin-binding transcription activator 5-like	http://www.genome.jp/dbget-bin/www_bget?gmx:100793970	sp|O23463|CMTA5_ARATH Calmodulin-binding transcription activator 5 OS=Arabidopsis thaliana GN=CMTA5 PE=2 SV=2
MYB51	2.19812	3.78911	3.3023	4.64542	6.92401	10.4562	158.758	273.061	-0.78239	0.35061	1	FALSE	320.699	285.696	0.16674	0.88999	1	FALSE	507.98	316.708	0.68162	0.13558	0.84247	FALSE	711.785	310.301	1.1978	0.0050874	0.041469	TRUE	GO:0006338//GO:0022904	chromatin remodeling//respiratory electron transport chain	GO:0005743//GO:0005634	mitochondrial inner membrane//nucleus	GO:0016651//GO:0005524//GO:0003676//GO:0016818	oxidoreductase activity, acting on NAD(P)H//ATP binding//nucleic acid binding//hydrolase activity, acting on acid anhydrides, in phosphorus-containing anhydrides	no KO assigned | (RefSeq) MYB51; MYB transcription factor MYB51	http://www.genome.jp/dbget-bin/www_bget?gmx:778077	sp|Q8S9H7|DIV_ANTMA Transcription factor DIVARICATA OS=Antirrhinum majus GN=DIVARICATA PE=2 SV=1
LOC100814517	2.20205	3.51596	1.29975	4.49906	3.89143	4.4429	175.446	119.222	0.55737	0.50917	1	FALSE	343.183	124.748	1.46	0.1966	0.74867	FALSE	317.337	327.086	-0.043654	0.81844	1	FALSE	330.813	320.092	0.047529	0.90585	0.98911	FALSE	--	--	--	--	--	--	no KO assigned | (RefSeq) BES1/BZR1 homolog protein 4	http://www.genome.jp/dbget-bin/www_bget?gmx:100814517	sp|Q9ZV88|BEH4_ARATH BES1/BZR1 homolog protein 4 OS=Arabidopsis thaliana GN=BEH4 PE=1 SV=1
WRKY6	2.25418	15.5988	2.93044	9.58637	50.8558	104.242	66.4594	105.791	-0.67067	0.43722	1	FALSE	273.598	110.796	1.3041	0.14499	0.68943	FALSE	1523.24	524.483	1.5382	0.0014643	0.076004	FALSE	2911.87	513.803	2.5027	5.02e-10	3.81e-08	TRUE	GO:0006355	regulation of transcription, DNA-templated	--	--	GO:0043565//GO:0003700	sequence-specific DNA binding//transcription factor activity, sequence-specific DNA binding	no KO assigned | (RefSeq) WRKY6	http://www.genome.jp/dbget-bin/www_bget?gmx:732583	sp|Q93WU9|WRK51_ARATH Probable WRKY transcription factor 51 OS=Arabidopsis thaliana GN=WRKY51 PE=1 SV=1
LOC100784936	2.27269	2.58619	2.02171	3.49984	5.62864	6.5831	172.35	183.673	-0.091794	0.90802	1	FALSE	261.957	192.417	0.4451	0.46564	0.90111	FALSE	423.678	219.162	0.95097	0.070481	0.69026	FALSE	462.693	215.013	1.1056	0.023339	0.12487	FALSE	GO:0006355	regulation of transcription, DNA-templated	--	--	GO:0043565//GO:0003700	sequence-specific DNA binding//transcription factor activity, sequence-specific DNA binding	no KO assigned | (RefSeq) probable WRKY transcription factor 3	http://www.genome.jp/dbget-bin/www_bget?gmx:100784936	sp|Q9XI90|WRKY4_ARATH Probable WRKY transcription factor 4 OS=Arabidopsis thaliana GN=WRKY4 PE=1 SV=2
LOC100777698	2.28197	3.91507	2.24634	3.5497	3.39663	5.75272	180.042	212.017	-0.23584	0.7102	1	FALSE	275.88	222.011	0.31341	0.58961	0.94427	FALSE	271.44	371.87	-0.45416	0.52338	1	FALSE	430.696	362.07	0.2504	0.47805	0.76028	FALSE	--	--	--	--	--	--	--	--	sp|Q9SZD1|TCX5_ARATH Protein tesmin/TSO1-like CXC 5 OS=Arabidopsis thaliana GN=TCX5 PE=1 SV=1
LOC100816726	2.31081	4.56841	1.53139	2.51376	16.3386	14.8076	185.77	145.33	0.35419	0.56413	1	FALSE	196.025	152.138	0.36566	0.56579	0.93596	FALSE	1324.33	422.091	1.6496	0.00013565	0.012757	TRUE	1137.29	414.071	1.4577	0.00050501	0.0069361	TRUE	--	--	GO:0005615	extracellular space	GO:0046872	metal ion binding	no KO assigned | (RefSeq) uncharacterized LOC100816726	http://www.genome.jp/dbget-bin/www_bget?gmx:100816726	--
LOC100786353	2.34083	4.14783	2.34638	3.93716	3.59001	5.48541	236.886	280.022	-0.24135	0.63256	1	FALSE	390.062	293.243	0.4116	0.43986	0.89397	FALSE	360.615	494.498	-0.45551	0.50108	1	FALSE	517.428	481.711	0.10319	0.72391	0.91339	FALSE	GO:0016032	viral process	--	--	--	--	--	--	sp|Q9SZD1|TCX5_ARATH Protein tesmin/TSO1-like CXC 5 OS=Arabidopsis thaliana GN=TCX5 PE=1 SV=1
LOC100795855	2.42918	1.90839	1.86111	2.84249	3.21749	7.68688	276.872	250.916	0.14202	0.78304	1	FALSE	316.656	262.804	0.26893	0.6276	0.95737	FALSE	363.675	247.991	0.55236	0.24062	0.94221	FALSE	811.268	242.348	1.7431	3.1e-05	0.00068546	TRUE	--	--	--	--	GO:0003725	double-stranded RNA binding	no KO assigned | (RefSeq) scarecrow-like protein 14	http://www.genome.jp/dbget-bin/www_bget?gmx:100795855	sp|Q9XE58|SCL14_ARATH Scarecrow-like protein 14 OS=Arabidopsis thaliana GN=SCL14 PE=2 SV=2
GMNF_YA15	2.45407	4.35542	1.24543	3.37664	5.7475	6.5667	135.09	81.2622	0.73326	0.29041	1	FALSE	183.272	85.0495	1.1076	0.11733	0.64471	FALSE	327.002	281.749	0.21489	0.7167	1	FALSE	348.653	275.934	0.33747	0.53563	0.80061	FALSE	GO:0006355	regulation of transcription, DNA-templated	--	--	GO:0003700	transcription factor activity, sequence-specific DNA binding	--	--	sp|Q93ZH2|NFYA3_ARATH Nuclear transcription factor Y subunit A-3 OS=Arabidopsis thaliana GN=NFYA3 PE=2 SV=2
LOC100813554	2.4584	4.80276	2.79182	3.28359	5.60856	5.8033	307.945	415.117	-0.43084	0.3506	1	FALSE	401.923	434.648	-0.11293	0.80698	1	FALSE	710.981	712.382	-0.0028405	0.92307	1	FALSE	685.76	695.181	-0.019685	0.97215	1	FALSE	GO:0055114	oxidation-reduction process	--	--	GO:0005515//GO:0016491//GO:0046872//GO:0050661	protein binding//oxidoreductase activity//metal ion binding//NADP binding	no KO assigned | (RefSeq) zinc finger CCCH domain-containing protein 30-like	http://www.genome.jp/dbget-bin/www_bget?gmx:100813554	sp|P93755|C3H30_ARATH Zinc finger CCCH domain-containing protein 30 OS=Arabidopsis thaliana GN=At2g41900 PE=1 SV=2
LOC100819649	2.50698	11.8324	2.78516	2.54947	9.93906	21.978	154.242	194.717	-0.33618	0.46836	1	FALSE	147.665	203.828	-0.46502	0.44307	0.89449	FALSE	604.836	845.462	-0.4832	0.45	0.99933	FALSE	1248.89	823.169	0.60138	0.14777	0.41085	FALSE	GO:0006355	regulation of transcription, DNA-templated	--	--	GO:0003700	transcription factor activity, sequence-specific DNA binding	K09286 EREBP-like factor | (RefSeq) ethylene-responsive transcription factor 2-like	http://www.genome.jp/dbget-bin/www_bget?gmx:100819649	sp|O80337|EF100_ARATH Ethylene-responsive transcription factor 1A OS=Arabidopsis thaliana GN=ERF1A PE=1 SV=2
LOC100817987	2.55717	17.3811	3.01396	3.04027	22.726	30.5385	227.353	325.308	-0.51687	0.37196	1	FALSE	264.469	340.645	-0.36517	0.55453	0.93233	FALSE	2068.45	1845.24	0.16475	0.61428	1	FALSE	2592.33	1799.76	0.52645	0.1402	0.39808	FALSE	--	--	--	--	--	--	no KO assigned | (RefSeq) scarecrow-like protein 13	http://www.genome.jp/dbget-bin/www_bget?gmx:100817987	sp|Q9M0M5|SCL13_ARATH Scarecrow-like protein 13 OS=Arabidopsis thaliana GN=SCL13 PE=2 SV=2
EIN4	2.57575	2.09341	2.21341	3.32688	3.4325	4.28283	284.711	285.19	-0.0024267	0.95247	1	FALSE	359.825	298.646	0.26886	0.65805	0.96788	FALSE	372.082	260.518	0.51424	0.28799	0.96287	FALSE	434.773	255.034	0.76957	0.094393	0.31445	FALSE	GO:0005975//GO:0000160//GO:0006506//GO:0009607//GO:0007165	carbohydrate metabolic process//phosphorelay signal transduction system//GPI anchor biosynthetic process//response to biotic stimulus//signal transduction	GO:0016021	integral component of membrane	GO:0000155//GO:0005515	phosphorelay sensor kinase activity//protein binding	--	--	sp|Q9ZTP3|EIN4_ARATH Protein EIN4 OS=Arabidopsis thaliana GN=EIN4 PE=1 SV=1
LOC100796506	2.59451	2.65433	2.26207	2.54841	3.35241	4.54775	153.882	156.446	-0.023844	0.91602	1	FALSE	148.523	163.797	-0.14122	0.76599	0.99284	FALSE	199.635	184.199	0.1161	0.80063	1	FALSE	250.036	179.797	0.47577	0.2854	0.58873	FALSE	--	--	--	--	GO:0046872	metal ion binding	--	--	sp|Q943I6|STOP1_ORYSJ Zinc finger protein STOP1 homolog OS=Oryza sativa subsp. japonica GN=Os01g0871200 PE=2 SV=1
LOC100780519	2.62907	2.06107	2.14325	2.11023	1.98104	1.46804	304.773	293.771	0.053043	0.93344	1	FALSE	240.155	307.62	-0.35718	0.50166	0.92067	FALSE	231.415	276.611	-0.25738	0.52123	1	FALSE	160.78	270.555	-0.75084	0.10103	0.32864	FALSE	GO:0009405//GO:0019058	pathogenesis//viral life cycle	--	--	GO:0004222//GO:0008270	metalloendopeptidase activity//zinc ion binding	--	--	sp|Q9M8J3|FRS7_ARATH Protein FAR1-RELATED SEQUENCE 7 OS=Arabidopsis thaliana GN=FRS7 PE=2 SV=1
NAC23	2.78639	41.6568	2.62832	5.0787	93.3853	116.691	125.78	138.309	-0.13699	0.79987	1	FALSE	220.072	144.743	0.60448	0.37877	0.86662	FALSE	4279.49	2238.59	0.93485	0.075662	0.70543	FALSE	4933.7	2183.9	1.1758	0.0013519	0.015213	TRUE	GO:0006355	regulation of transcription, DNA-templated	--	--	GO:0003677	DNA binding	no KO assigned | (RefSeq) NAC23; NAC domain protein	http://www.genome.jp/dbget-bin/www_bget?gmx:100170716	sp|Q9FLR3|NAC79_ARATH NAC domain-containing protein 79 OS=Arabidopsis thaliana GN=NAC079 PE=2 SV=1
LOC100813788	2.80828	9.5396	2.53361	3.09308	35.1653	50.4945	147.235	155.944	-0.082916	0.87156	1	FALSE	152.571	163.329	-0.098304	0.94851	1	FALSE	1813.6	573.073	1.6621	0.0010135	0.058932	FALSE	2426.56	559.684	2.1162	2.66e-08	1.43e-06	TRUE	GO:0006355	regulation of transcription, DNA-templated	GO:0005634	nucleus	GO:0005515	protein binding	K14484 auxin-responsive protein IAA | (RefSeq) auxin-responsive protein IAA13-like	http://www.genome.jp/dbget-bin/www_bget?gmx:100813788	sp|Q38829|IAA11_ARATH Auxin-responsive protein IAA11 OS=Arabidopsis thaliana GN=IAA11 PE=1 SV=1
LOC100787775	2.81823	3.12621	1.88039	3.69933	4.78038	3.6289	126.493	98.2777	0.36412	0.62907	1	FALSE	159.458	102.911	0.63178	0.36087	0.85472	FALSE	210.297	160.859	0.38663	0.40162	0.9909	FALSE	147.759	157.114	-0.088563	0.92268	0.99661	FALSE	GO:0006355	regulation of transcription, DNA-templated	--	--	GO:0003677	DNA binding	--	--	sp|O80928|DOF24_ARATH Dof zinc finger protein DOF2.4 OS=Arabidopsis thaliana GN=DOF2.4 PE=2 SV=1
WRKY34	2.91271	34.2026	2.19655	5.77371	95.9487	130.814	163.048	151.898	0.10219	0.73415	1	FALSE	330.866	159.087	1.0564	0.32505	0.83935	FALSE	5516.18	2220.02	1.3131	0.084303	0.73299	FALSE	7020.75	2174.45	1.691	5.29e-05	0.0010814	TRUE	GO:0006355	regulation of transcription, DNA-templated	--	--	GO:0019901//GO:0043565//GO:0003700	protein kinase binding//sequence-specific DNA binding//transcription factor activity, sequence-specific DNA binding	no KO assigned | (RefSeq) WRKY34; WRKY transcription factor 6	http://www.genome.jp/dbget-bin/www_bget?gmx:100127382	sp|Q9C519|WRKY6_ARATH WRKY transcription factor 6 OS=Arabidopsis thaliana GN=WRKY6 PE=1 SV=1
LOC100808300	2.92734	3.93557	2.47613	3.6101	8.24467	5.89153	312.51	306.964	0.025833	0.98433	1	FALSE	370.852	321.395	0.2065	0.7106	0.98209	FALSE	862.787	467.369	0.88444	0.08908	0.74882	FALSE	583.155	458.638	0.34652	0.64837	0.86922	FALSE	GO:0006198	cAMP catabolic process	--	--	GO:0004115	3',5'-cyclic-AMP phosphodiesterase activity	no KO assigned | (RefSeq) scarecrow-like transcription factor PAT1	http://www.genome.jp/dbget-bin/www_bget?gmx:100808300	sp|Q9LDL7|PAT1_ARATH Scarecrow-like transcription factor PAT1 OS=Arabidopsis thaliana GN=PAT1 PE=2 SV=1
LOC100788289	3.01163	7.91659	2.9194	9.36636	19.7779	62.8873	201.565	230.047	-0.19069	0.71916	1	FALSE	618.18	240.782	1.3603	0.0063974	0.1717	FALSE	1352.64	620.175	1.125	0.0059115	0.19647	FALSE	4009.1	606.36	2.725	9.11e-12	9.72e-10	TRUE	GO:0006355	regulation of transcription, DNA-templated	--	--	GO:0003677	DNA binding	no KO assigned | (RefSeq) BEL1-like homeodomain protein 1	http://www.genome.jp/dbget-bin/www_bget?gmx:100788289	sp|Q9SJ56|BLH1_ARATH BEL1-like homeodomain protein 1 OS=Arabidopsis thaliana GN=BLH1 PE=1 SV=1
LOC100799243	3.09514	18.4575	2.47452	2.13865	44.7571	39.01	126.059	119.997	0.071107	0.87317	1	FALSE	83.5023	125.626	-0.58924	0.55135	0.93231	FALSE	1833.83	845.757	1.1165	0.23772	0.93897	FALSE	1485.54	829.32	0.84099	0.17863	0.45801	FALSE	GO:0006338	chromatin remodeling	GO:0005634	nucleus	GO:0003676//GO:0005524//GO:0016818	nucleic acid binding//ATP binding//hydrolase activity, acting on acid anhydrides, in phosphorus-containing anhydrides	K09422 myb proto-oncogene protein, plant | (RefSeq) transcription factor MYB86-like	http://www.genome.jp/dbget-bin/www_bget?gmx:100799243	sp|Q8LPH6|MYB86_ARATH Transcription factor MYB86 OS=Arabidopsis thaliana GN=MYB86 PE=2 SV=1
LOC100781228	3.12349	3.44168	4.44952	2.9087	5.51286	8.40771	204.267	356.763	-0.80451	0.15378	1	FALSE	186.912	373.738	-0.99967	0.087478	0.58919	FALSE	365.881	262.873	0.47701	0.27354	0.95929	FALSE	518.514	256.764	1.0139	0.017577	0.1027	FALSE	GO:0006338	chromatin remodeling	GO:0005634	nucleus	GO:0005524//GO:0016818//GO:0003676	ATP binding//hydrolase activity, acting on acid anhydrides, in phosphorus-containing anhydrides//nucleic acid binding	K09422 myb proto-oncogene protein, plant | (RefSeq) myb-related protein 306-like	http://www.genome.jp/dbget-bin/www_bget?gmx:100781228	sp|Q42575|MYB1_ARATH Transcription factor MYB1 OS=Arabidopsis thaliana GN=MYB1 PE=2 SV=1
LOC106799700	3.12411	8.75426	2.36275	3.61522	21.9942	21.5697	463.145	411.94	0.16903	0.74335	1	FALSE	529.834	431.357	0.29666	0.68399	0.97626	FALSE	3268.27	1501.38	1.1222	0.01651	0.3622	FALSE	2967.55	1467.18	1.0162	0.0067883	0.051208	FALSE	GO:0006355	regulation of transcription, DNA-templated	GO:0005634	nucleus	GO:0003700//GO:0008270//GO:0003676	transcription factor activity, sequence-specific DNA binding//zinc ion binding//nucleic acid binding	K12236 transcriptional repressor NF-X1 | (RefSeq) potassium transporter 25-like	http://www.genome.jp/dbget-bin/www_bget?gmx:100801073	sp|Q9SY59|NFXL1_ARATH NF-X1-type zinc finger protein NFXL1 OS=Arabidopsis thaliana GN=NFXL1 PE=2 SV=1
LOC100819448	3.19845	5.65819	2.03458	5.58838	4.71972	6.13481	206.643	156.338	0.40248	0.48347	1	FALSE	356.379	163.678	1.1226	0.050781	0.48078	FALSE	311.14	436.813	-0.48945	0.29935	0.96561	FALSE	378.693	426.057	-0.17002	0.73532	0.91858	FALSE	GO:0007283	spermatogenesis	--	--	--	--	no KO assigned | (RefSeq) uncharacterized LOC100819448	http://www.genome.jp/dbget-bin/www_bget?gmx:100819448	sp|Q8W119|SMH4_MAIZE Single myb histone 4 OS=Zea mays GN=SMH4 PE=2 SV=1
GMPHR22	3.21788	8.74309	2.44718	3.71394	9.06621	10.9926	417.832	372.257	0.16662	0.74303	1	FALSE	469.642	389.752	0.26901	0.61353	0.95315	FALSE	1170.2	1310.45	-0.16331	0.71211	1	FALSE	1325.76	1280.5	0.050113	0.88268	0.98061	FALSE	GO:0006412	translation	GO:0005622//GO:0005840	intracellular//ribosome	GO:0003735	structural constituent of ribosome	no KO assigned | (RefSeq) protein PHR1-LIKE 1-like	http://www.genome.jp/dbget-bin/www_bget?gmx:100793593	sp|Q94CL7|PHR1_ARATH Protein PHOSPHATE STARVATION RESPONSE 1 OS=Arabidopsis thaliana GN=PHR1 PE=1 SV=1
LOC100811598	3.26221	4.28125	2.18004	3.83474	5.6888	6.76984	465.442	374.602	0.31324	0.4235	1	FALSE	539.64	392.297	0.46005	0.30279	0.82644	FALSE	822.001	715.566	0.20006	0.62818	1	FALSE	913.339	699.29	0.38526	0.31608	0.62205	FALSE	--	--	--	--	GO:0005515//GO:0005524//GO:0008270//GO:0046872	protein binding//ATP binding//zinc ion binding//metal ion binding	--	--	sp|Q94BR5|CHR28_ARATH Helicase-like transcription factor CHR28 OS=Arabidopsis thaliana GN=CHR28 PE=1 SV=1
LOC100784784	3.29574	18.0674	2.0434	4.87226	20.912	22.1536	139.535	100.033	0.48016	0.52408	1	FALSE	195.096	104.757	0.89714	0.18774	0.73984	FALSE	867.967	850.022	0.03014	0.83872	1	FALSE	886.625	833.025	0.089963	0.90633	0.98936	FALSE	GO:0006355	regulation of transcription, DNA-templated	--	--	GO:0003700	transcription factor activity, sequence-specific DNA binding	K14516 ethylene-responsive transcription factor 1 | (RefSeq) ethylene-responsive transcription factor 1B-like	http://www.genome.jp/dbget-bin/www_bget?gmx:100784784	sp|Q8LDC8|ERF92_ARATH Ethylene-responsive transcription factor 1B OS=Arabidopsis thaliana GN=ERF1B PE=1 SV=2
TOC1	3.30717	2.93761	1.46192	11.1581	7.98456	14.1874	272.679	142.947	0.93172	0.13876	1	FALSE	927.724	149.637	2.6322	6.47e-08	1.89e-05	TRUE	678.364	284.605	1.2531	0.0047114	0.1732	FALSE	1117.53	278.675	2.0037	9.7e-07	3.44e-05	TRUE	GO:0000160	phosphorelay signal transduction system	GO:0016020	membrane	GO:0005515	protein binding	K12127 pseudo-response regulator 1 | (RefSeq) TOC1; timing of CAB expression 1	http://www.genome.jp/dbget-bin/www_bget?gmx:100271889	sp|Q9LKL2|APRR1_ARATH Two-component response regulator-like APRR1 OS=Arabidopsis thaliana GN=APRR1 PE=1 SV=1
LOC100800989	3.31014	5.26648	4.07482	4.82502	1.62307	2.78206	299.738	424.397	-0.50171	0.22049	1	FALSE	428.447	444.232	-0.052194	0.77961	0.9969	FALSE	147.328	577.271	-1.9702	0.24294	0.94469	FALSE	231.717	560.185	-1.2735	0.4241	0.71774	FALSE	--	--	--	--	--	--	--	--	sp|Q9FL03|SCL4_ARATH Scarecrow-like protein 4 OS=Arabidopsis thaliana GN=SCL4 PE=2 SV=1
LOC100817271	3.34674	3.62676	2.96954	3.18644	2.79383	2.34068	363.515	380.549	-0.066066	0.87161	1	FALSE	341.324	398.432	-0.22319	0.62272	0.95626	FALSE	304.734	469.919	-0.62486	0.33015	0.97895	FALSE	238.421	457.777	-0.94113	0.1509	0.41579	FALSE	GO:0015986//GO:0006412//GO:0006367	ATP synthesis coupled proton transport//translation//transcription initiation from RNA polymerase II promoter	GO:0005622//GO:0005672//GO:0005840//GO:0000276	intracellular//transcription factor TFIIA complex//ribosome//mitochondrial proton-transporting ATP synthase complex, coupling factor F(o)	GO:0003735//GO:0015078//GO:0005515	structural constituent of ribosome//hydrogen ion transmembrane transporter activity//protein binding	--	--	sp|Q9FMT4|SNF12_ARATH SWI/SNF complex component SNF12 homolog OS=Arabidopsis thaliana GN=At5g14170 PE=1 SV=1
LOC100808917	3.38101	2.48315	2.29459	4.09167	3.90904	5.93985	201.645	160.988	0.32486	0.59694	1	FALSE	236.61	168.538	0.48944	0.42939	0.88989	FALSE	234.743	173.943	0.43247	0.36131	0.98262	FALSE	330.462	169.769	0.96092	0.035999	0.16712	FALSE	GO:0006355	regulation of transcription, DNA-templated	GO:0005634	nucleus	GO:0003677//GO:0043565//GO:0003700	DNA binding//sequence-specific DNA binding//transcription factor activity, sequence-specific DNA binding	--	--	sp|P42777|GBF4_ARATH G-box-binding factor 4 OS=Arabidopsis thaliana GN=GBF4 PE=1 SV=1
LOC100807570	3.4634	11.8709	2.64059	3.83133	15.9244	15.039	332.367	300.343	0.14616	0.75813	1	FALSE	356.417	314.448	0.18074	0.69647	0.97952	FALSE	1540.87	1321.92	0.22111	0.60719	1	FALSE	1360.6	1292.84	0.073692	0.90382	0.98798	FALSE	--	--	--	--	GO:0046983	protein dimerization activity	no KO assigned | (RefSeq) transcription factor UNE12-like	http://www.genome.jp/dbget-bin/www_bget?gmx:100807570	sp|O22768|UNE12_ARATH Transcription factor UNE12 OS=Arabidopsis thaliana GN=UNE12 PE=2 SV=2
BZIP81	3.47613	6.93078	2.88203	4.9367	10.0939	13.3429	111.066	108.793	0.029836	0.97901	1	FALSE	153.226	113.881	0.42813	0.53421	0.92581	FALSE	327.855	262.668	0.31982	0.43608	0.99597	FALSE	403.055	256.396	0.65261	0.12456	0.37065	FALSE	GO:0006355	regulation of transcription, DNA-templated	GO:0005634	nucleus	GO:0003700//GO:0003677//GO:0043565	transcription factor activity, sequence-specific DNA binding//DNA binding//sequence-specific DNA binding	no KO assigned | (RefSeq) BZIP81; G-box-binding factor 4	http://www.genome.jp/dbget-bin/www_bget?gmx:100101878	sp|P42777|GBF4_ARATH G-box-binding factor 4 OS=Arabidopsis thaliana GN=GBF4 PE=1 SV=1
LOC100775579	3.5011	10.4232	5.13689	3.76547	9.59575	16.3166	379.635	659.244	-0.7962	0.051565	0.92699	FALSE	400.932	690.213	-0.78369	0.072178	0.55178	FALSE	1050.04	1345.33	-0.35752	0.46863	1	FALSE	1664.97	1311.19	0.34462	0.31383	0.61979	FALSE	GO:0010951//GO:0007596//GO:0006351	negative regulation of endopeptidase activity//blood coagulation//transcription, DNA-templated	GO:0005634	nucleus	GO:0008191//GO:0003677	metalloendopeptidase inhibitor activity//DNA binding	no KO assigned | (RefSeq) probable mediator of RNA polymerase II transcription subunit 26b	http://www.genome.jp/dbget-bin/www_bget?gmx:100775579	sp|Q9FHK9|MD26B_ARATH Probable mediator of RNA polymerase II transcription subunit 26b OS=Arabidopsis thaliana GN=MED26B PE=2 SV=1
LOC100790503	3.54013	4.95762	2.92201	3.02322	17.229	17.9847	285.48	286.727	-0.0062885	0.9128	1	FALSE	235.513	300.272	-0.35047	0.62856	0.95737	FALSE	1420.65	466.368	1.607	0.003981	0.15452	FALSE	1382.96	456.488	1.5991	5.92e-05	0.0011879	TRUE	GO:0006355	regulation of transcription, DNA-templated	--	--	GO:0003677	DNA binding	no KO assigned | (RefSeq) NAC domain-containing protein 30	http://www.genome.jp/dbget-bin/www_bget?gmx:100790503	sp|Q9C8W9|NAC30_ARATH NAC domain-containing protein 30 OS=Arabidopsis thaliana GN=NAC030 PE=1 SV=1
LOC100793913	3.54568	4.9268	2.33374	5.42698	5.22961	5.27049	355.336	272.117	0.38496	0.48764	1	FALSE	533.63	284.87	0.90553	0.086382	0.58722	FALSE	525.128	572.939	-0.12571	0.74882	1	FALSE	497.147	560.152	-0.17215	0.62629	0.8565	FALSE	GO:0000160//GO:0008152	phosphorelay signal transduction system//metabolic process	GO:0005634	nucleus	GO:0016747//GO:0008270	transferase activity, transferring acyl groups other than amino-acyl groups//zinc ion binding	--	--	sp|B8AEH1|ORR23_ORYSI Two-component response regulator ORR23 OS=Oryza sativa subsp. indica GN=RR23 PE=3 SV=1
LOC100785870	3.57277	3.56334	2.89845	3.21567	11.1596	29.7107	234.955	223.083	0.074801	0.94703	1	FALSE	203.515	233.549	-0.19859	0.71648	0.98281	FALSE	739.196	275.681	1.423	0.00063666	0.040984	TRUE	1835.48	269.01	2.7704	2.57e-12	3.09e-10	TRUE	GO:0006355//GO:0045444	regulation of transcription, DNA-templated//fat cell differentiation	--	--	GO:0008270//GO:0003677	zinc ion binding//DNA binding	no KO assigned | (RefSeq) NAC domain-containing protein 92-like	http://www.genome.jp/dbget-bin/www_bget?gmx:100785870	sp|Q9SCK6|NAC62_ARATH NAC domain-containing protein 62 OS=Arabidopsis thaliana GN=NAC062 PE=1 SV=1
LOC778090	3.62555	5.31998	3.9012	6.04154	4.9525	7.74309	247.641	311.741	-0.3321	0.48904	1	FALSE	400.699	326.385	0.29595	0.55675	0.93311	FALSE	337.537	429.411	-0.34731	0.62502	1	FALSE	493.493	418.047	0.23936	0.52731	0.79463	FALSE	--	--	GO:0005739	mitochondrion	--	--	--	--	sp|C0SVG5|RVE5_ARATH Protein REVEILLE 5 OS=Arabidopsis thaliana GN=RVE5 PE=2 SV=1
LOC100796534	3.66011	8.5463	4.53105	4.59163	11.7215	16.608	274.851	393.297	-0.51697	0.23433	1	FALSE	339.167	411.728	-0.2797	0.48573	0.91207	FALSE	869.927	751.898	0.21036	0.53196	1	FALSE	1143.41	732.406	0.64263	0.05291	0.21707	FALSE	--	--	--	--	GO:0046983	protein dimerization activity	no KO assigned | (RefSeq) transcription factor bHLH130-like	http://www.genome.jp/dbget-bin/www_bget?gmx:100796534	sp|Q66GR3|BH130_ARATH Transcription factor bHLH130 OS=Arabidopsis thaliana GN=BHLH130 PE=1 SV=1
LOC100789689	3.66593	2.47103	4.01057	4.98758	2.52523	13.5599	252.617	328.674	-0.37971	0.59261	1	FALSE	327.988	344.382	-0.07037	0.97668	1	FALSE	170.243	192.577	-0.17784	0.72885	1	FALSE	849.344	187.787	2.1773	2.17e-07	9.26e-06	TRUE	--	--	--	--	--	--	no KO assigned | (RefSeq) GATA transcription factor 7-like	http://www.genome.jp/dbget-bin/www_bget?gmx:100789689	sp|O65515|GATA7_ARATH GATA transcription factor 7 OS=Arabidopsis thaliana GN=GATA7 PE=2 SV=1
LOC100819577	3.7585	4.40055	2.97165	3.74184	5.08134	5.90736	954.071	894.106	0.093652	0.7914	1	FALSE	927.335	936.369	-0.013986	0.95815	1	FALSE	1286.99	1293.69	-0.0074948	0.94345	1	FALSE	1404.28	1264.14	0.15168	0.70435	0.90298	FALSE	--	--	--	--	GO:0046872//GO:0046983//GO:0003677//GO:0005515//GO:0008270	metal ion binding//protein dimerization activity//DNA binding//protein binding//zinc ion binding	--	--	sp|E0X9N4|C3H69_ARATH Putative RING-type E3 ubiquitin transferase C3H69 OS=Arabidopsis thaliana GN=At3g63550 PE=3 SV=1
LOC100820025	3.76574	7.07041	3.087	3.8529	10.2893	10.0636	692.557	673.856	0.039493	0.90451	1	FALSE	699.293	705.687	-0.013133	0.94237	1	FALSE	1890.6	1505.28	0.32881	0.37874	0.98555	FALSE	1736.94	1470.8	0.23995	0.53606	0.80103	FALSE	--	--	--	--	GO:0005524//GO:0003677//GO:0016787	ATP binding//DNA binding//hydrolase activity	K10841 DNA excision repair protein ERCC-6 | (RefSeq) protein CHROMATIN REMODELING 8	http://www.genome.jp/dbget-bin/www_bget?gmx:100820025	sp|Q9ZV43|CHR8_ARATH Protein CHROMATIN REMODELING 8 OS=Arabidopsis thaliana GN=CHR8 PE=2 SV=1
LOC111043201	3.81724	18.9573	4.21973	5.50575	68.977	169.87	88.7921	111.89	-0.33357	0.59204	1	FALSE	123.79	117.216	0.078728	0.97674	1	FALSE	1522.73	487.171	1.6442	0.041464	0.55684	FALSE	3421.31	474.747	2.8493	6.42e-09	4.05e-07	TRUE	--	--	--	--	GO:0008080	N-acetyltransferase activity	no KO assigned | (RefSeq) uncharacterized LOC100500394	http://www.genome.jp/dbget-bin/www_bget?gmx:100500394	sp|P05332|YP20_BACLI Uncharacterized N-acetyltransferase p20 OS=Bacillus licheniformis GN=p20 PE=4 SV=1
WRKY44	3.82876	3.75132	2.93423	5.09824	5.65761	7.54296	367.08	331.037	0.1491	0.77472	1	FALSE	476.034	346.595	0.45781	0.35788	0.85315	FALSE	545.488	416.068	0.39073	0.36864	0.98292	FALSE	677.375	406.729	0.73589	0.075321	0.27203	FALSE	GO:0006355	regulation of transcription, DNA-templated	--	--	GO:0043565//GO:0016846//GO:0003700	sequence-specific DNA binding//carbon-sulfur lyase activity//transcription factor activity, sequence-specific DNA binding	--	--	sp|P59583|WRK32_ARATH Probable WRKY transcription factor 32 OS=Arabidopsis thaliana GN=WRKY32 PE=2 SV=1
LOC100779806	3.83488	4.46488	3.86033	4.39003	15.0299	16.7234	453.301	554.375	-0.29039	0.56879	1	FALSE	509.785	580.697	-0.1879	0.72689	0.98372	FALSE	1792.48	611.973	1.5504	0.00017433	0.015203	TRUE	1884.09	598.794	1.6537	2.77e-05	0.00062644	TRUE	--	--	GO:0005747//GO:0005739//GO:0005763	mitochondrial respiratory chain complex I//mitochondrion//mitochondrial small ribosomal subunit	GO:0003735	structural constituent of ribosome	no KO assigned | (RefSeq) scarecrow-like protein 14	http://www.genome.jp/dbget-bin/www_bget?gmx:100813449	sp|Q9XE58|SCL14_ARATH Scarecrow-like protein 14 OS=Arabidopsis thaliana GN=SCL14 PE=2 SV=2
LOC778065	3.87139	24.1818	7.57583	7.84338	38.1854	35.285	163.274	390.247	-1.2571	0.055709	0.95405	FALSE	330.892	408.683	-0.30462	0.58643	0.94407	FALSE	1637.05	1212.99	0.43253	0.21248	0.92469	FALSE	1439.12	1182.73	0.28306	0.54136	0.80443	FALSE	--	--	--	--	--	--	K09422 myb proto-oncogene protein, plant | (RefSeq) MYB111; transcription factor MYB108	http://www.genome.jp/dbget-bin/www_bget?gmx:778065	sp|Q9FGY3|MYB78_ARATH Transcription factor MYB78 OS=Arabidopsis thaliana GN=MYB78 PE=2 SV=1
LOC100800480	4.0029	7.46928	3.19099	5.90637	9.59247	14.2344	377.177	355.089	0.08706	0.86972	1	FALSE	538.008	371.713	0.53344	0.28954	0.81838	FALSE	921.594	825.954	0.15807	0.73446	1	FALSE	1284.44	807.448	0.6697	0.094963	0.31563	FALSE	GO:0006355	regulation of transcription, DNA-templated	--	--	GO:0003700//GO:0043565	transcription factor activity, sequence-specific DNA binding//sequence-specific DNA binding	no KO assigned | (RefSeq) WRKY44; probable WRKY transcription factor 32	http://www.genome.jp/dbget-bin/www_bget?gmx:100127388	sp|P59583|WRK32_ARATH Probable WRKY transcription factor 32 OS=Arabidopsis thaliana GN=WRKY32 PE=2 SV=1
GMNF_YA05	4.03024	12.6711	3.05715	4.53602	20.1549	25.4851	326.417	291.469	0.16337	0.7727	1	FALSE	357.092	305.065	0.22718	0.70684	0.98209	FALSE	1673.45	1222.97	0.45244	0.20531	0.92054	FALSE	1991.99	1194.19	0.73819	0.054817	0.22196	FALSE	GO:0006355	regulation of transcription, DNA-templated	--	--	GO:0003700	transcription factor activity, sequence-specific DNA binding	K08064 nuclear transcription factor Y, alpha | (RefSeq) NF-YA1; CCAAT-binding transcription factor family protein	http://www.genome.jp/dbget-bin/www_bget?gmx:100500765	sp|Q93ZH2|NFYA3_ARATH Nuclear transcription factor Y subunit A-3 OS=Arabidopsis thaliana GN=NFYA3 PE=2 SV=2
LOC100794558	4.04447	4.77741	3.61725	4.87521	3.60848	2.99387	615.036	657.213	-0.09569	0.84541	1	FALSE	731.503	688.176	0.088087	0.81183	1	FALSE	554.152	852.339	-0.62115	0.12376	0.81891	FALSE	428.812	832.692	-0.95744	0.017789	0.10353	FALSE	--	--	GO:0005680	anaphase-promoting complex	GO:0016787//GO:0003676//GO:0016818//GO:0008270//GO:0046872//GO:0005515//GO:0005524//GO:0003677//GO:0004842	hydrolase activity//nucleic acid binding//hydrolase activity, acting on acid anhydrides, in phosphorus-containing anhydrides//zinc ion binding//metal ion binding//protein binding//ATP binding//DNA binding//ubiquitin-protein transferase activity	K15505 DNA repair protein RAD5 [EC:3.6.4.-] | (RefSeq) putative SWI/SNF-related matrix-associated actin-dependent regulator of chromatin subfamily A member 3-like 2	http://www.genome.jp/dbget-bin/www_bget?gmx:100794558	sp|Q9FNI6|SM3L2_ARATH Putative SWI/SNF-related matrix-associated actin-dependent regulator of chromatin subfamily A member 3-like 2 OS=Arabidopsis thaliana GN=At5g22750 PE=2 SV=1
LOC100790030	4.052	7.72762	3.59228	5.4827	10.5886	13.7143	206.14	216.767	-0.072524	0.88998	1	FALSE	275.774	227.007	0.28075	0.67157	0.97302	FALSE	541.769	464.897	0.22077	0.545	1	FALSE	657.441	453.378	0.53615	0.15207	0.41789	FALSE	GO:0006355	regulation of transcription, DNA-templated	GO:0005634//GO:0000775	nucleus//chromosome, centromeric region	GO:0003677//GO:0003682	DNA binding//chromatin binding	no KO assigned | (RefSeq) mediator-associated protein 1-like	http://www.genome.jp/dbget-bin/www_bget?gmx:100790030	sp|F4K5T4|STKLU_ARATH Probable transcription factor At5g28040 OS=Arabidopsis thaliana GN=At5g28040 PE=1 SV=1
LOC100806711	4.07227	2.75875	2.54365	5.25972	5.05151	5.94047	585.236	432.938	0.43486	0.2895	1	FALSE	743.429	453.292	0.71375	0.10384	0.62117	FALSE	731.137	454.998	0.68428	0.12218	0.81763	FALSE	799.874	445.582	0.84408	0.044457	0.19332	FALSE	--	--	GO:0019031	viral envelope	GO:0005515	protein binding	--	--	sp|Q920G9|GMCL1_MOUSE Germ cell-less protein-like 1 OS=Mus musculus GN=Gmcl1 PE=1 SV=2
LOC100785293	4.17615	3.39231	4.01795	5.07388	5.3726	9.01706	339.992	391.668	-0.20413	0.68729	1	FALSE	392.89	410.283	-0.062494	0.99887	1	FALSE	437.623	313.448	0.48146	0.33337	0.98021	FALSE	678.074	306.83	1.144	0.0072843	0.054042	FALSE	--	--	--	--	--	--	K14494 DELLA protein | (RefSeq) DELLA protein GAI1-like	http://www.genome.jp/dbget-bin/www_bget?gmx:100785293	sp|Q8S4W7|GAI1_VITVI DELLA protein GAI1 OS=Vitis vinifera GN=GAI1 PE=2 SV=1
LOC100791806	4.21251	4.18416	5.09001	4.1485	6.22197	7.90508	498.959	720.7	-0.53048	0.20645	1	FALSE	484.156	754.768	-0.64056	0.13341	0.66991	FALSE	746.484	579.404	0.36554	0.38829	0.98736	FALSE	887.691	566.493	0.648	0.10387	0.33341	FALSE	--	--	GO:0019031//GO:0016020	viral envelope//membrane	GO:0005515//GO:0046872	protein binding//metal ion binding	no KO assigned | (RefSeq) zinc finger CCCH domain-containing protein 30-like	http://www.genome.jp/dbget-bin/www_bget?gmx:100791806	sp|P93755|C3H30_ARATH Zinc finger CCCH domain-containing protein 30 OS=Arabidopsis thaliana GN=At2g41900 PE=1 SV=2
LOC100795451	4.2334	5.14814	2.6477	6.5763	6.49883	8.67508	584.763	425.495	0.45871	0.30131	1	FALSE	871.126	445.511	0.96742	0.021436	0.3283	FALSE	887.38	800.676	0.14833	0.75717	1	FALSE	1097.44	783.892	0.48542	0.24427	0.54377	FALSE	GO:0006338	chromatin remodeling	GO:0005634	nucleus	GO:0003676//GO:0005524//GO:0005515//GO:0016818	nucleic acid binding//ATP binding//protein binding//hydrolase activity, acting on acid anhydrides, in phosphorus-containing anhydrides	--	--	sp|Q9ZSM8|EZA1_ARATH Histone-lysine N-methyltransferase EZA1 OS=Arabidopsis thaliana GN=EZA1 PE=1 SV=1
LOC102668311	4.30706	4.57057	4.24647	4.91477	5.37362	4.96096	280.566	322.035	-0.19887	0.62542	1	FALSE	311.06	337.177	-0.11631	0.77807	0.99623	FALSE	348.986	350.585	-0.0065937	0.93548	1	FALSE	300.096	341.554	-0.18669	0.78862	0.94497	FALSE	--	--	GO:0005739	mitochondrion	GO:0003954	NADH dehydrogenase activity	--	--	--
LOC100781003	4.39997	5.24502	3.28512	4.28858	5.84236	7.22139	562.395	492.292	0.19207	0.67542	1	FALSE	534.578	515.437	0.052605	0.94205	1	FALSE	746.714	787.926	-0.077503	0.94412	1	FALSE	859.881	768.299	0.16247	0.57557	0.82407	FALSE	GO:0006351	transcription, DNA-templated	--	--	GO:0003677//GO:0005524//GO:0003676//GO:0016787//GO:0003899	DNA binding//ATP binding//nucleic acid binding//hydrolase activity//DNA-directed 5'-3' RNA polymerase activity	--	--	sp|F4I2H2|CHR9_ARATH Switch 2 OS=Arabidopsis thaliana GN=SWI2 PE=3 SV=1
LOC100812210	4.44953	4.03474	3.32034	3.62185	4.68252	6.33746	821.16	734.589	0.16073	0.61771	1	FALSE	658.525	769.319	-0.22434	0.58747	0.94427	FALSE	873.66	883.496	-0.016152	0.93043	1	FALSE	1104.57	861.58	0.35843	0.27848	0.58122	FALSE	--	--	GO:0005576	extracellular region	GO:0005515	protein binding	--	--	sp|O22864|NLP8_ARATH Protein NLP8 OS=Arabidopsis thaliana GN=NLP8 PE=2 SV=1
GMNF_YA09	4.44971	4.36096	2.00465	5.80758	5.66505	10.2713	230.796	119.611	0.94826	0.13511	1	FALSE	286.861	125.163	1.1965	0.19247	0.74399	FALSE	298.354	267.953	0.15504	0.66322	1	FALSE	500.917	261.278	0.93898	0.022067	0.11999	FALSE	GO:0006355	regulation of transcription, DNA-templated	GO:0005887	integral component of plasma membrane	GO:0003700	transcription factor activity, sequence-specific DNA binding	K08064 nuclear transcription factor Y, alpha | (RefSeq) nuclear transcription factor Y subunit A-3-like	http://www.genome.jp/dbget-bin/www_bget?gmx:100793856	sp|Q93ZH2|NFYA3_ARATH Nuclear transcription factor Y subunit A-3 OS=Arabidopsis thaliana GN=NFYA3 PE=2 SV=2
LOC100797109	4.46437	5.58245	5.97343	3.54054	13.3083	23.2337	331.62	547.922	-0.72444	0.39628	1	FALSE	260.913	574.136	-1.1378	0.22191	0.76963	FALSE	1002.51	475.303	1.0767	0.055997	0.63391	FALSE	1643.59	465.069	1.8213	1.19e-05	0.00030312	TRUE	GO:0006412//GO:0006355	translation//regulation of transcription, DNA-templated	GO:0005622//GO:0005634//GO:0005840	intracellular//nucleus//ribosome	GO:0019901//GO:0003735//GO:0003700//GO:0043565//GO:0003677	protein kinase binding//structural constituent of ribosome//transcription factor activity, sequence-specific DNA binding//sequence-specific DNA binding//DNA binding	no KO assigned | (RefSeq) probable WRKY transcription factor 47	http://www.genome.jp/dbget-bin/www_bget?gmx:100797109	sp|Q9XEC3|WRK42_ARATH WRKY transcription factor 42 OS=Arabidopsis thaliana GN=WRKY42 PE=2 SV=1
MYB133	4.48352	11.8527	4.22996	5.69181	14.0342	19.5034	295.811	339.431	-0.19844	0.76388	1	FALSE	374.312	355.535	0.07425	0.85972	1	FALSE	940.564	925.774	0.022867	0.89919	1	FALSE	1226.59	903.748	0.44066	0.23466	0.53137	FALSE	--	--	--	--	GO:0005507	copper ion binding	no KO assigned | (RefSeq) MYB133; MYB transcription factor MYB133	http://www.genome.jp/dbget-bin/www_bget?gmx:778164	sp|C0SVG5|RVE5_ARATH Protein REVEILLE 5 OS=Arabidopsis thaliana GN=RVE5 PE=2 SV=1
MYB29	4.59083	7.16351	4.97479	4.31313	19.0521	39.5656	295.818	398.876	-0.43123	0.75143	1	FALSE	279.018	418.111	-0.58353	0.65535	0.96653	FALSE	1228.76	521.339	1.2369	0.0048092	0.17605	FALSE	2416.8	511.244	2.241	8.58e-05	0.0016159	TRUE	GO:0061024//GO:0006338	membrane organization//chromatin remodeling	GO:0030176//GO:0005634	integral component of endoplasmic reticulum membrane//nucleus	GO:0003676//GO:0016818//GO:0005524	nucleic acid binding//hydrolase activity, acting on acid anhydrides, in phosphorus-containing anhydrides//ATP binding	K09422 myb proto-oncogene protein, plant | (RefSeq) MYB29, GmMYB29, GmMYB29A2; MYB29 protein	http://www.genome.jp/dbget-bin/www_bget?gmx:100101837	sp|Q7XBH4|MYB4_ORYSJ Myb-related protein Myb4 OS=Oryza sativa subsp. japonica GN=MYB4 PE=2 SV=2
LOC100776600	4.60053	3.80202	3.07249	6.5258	4.48494	9.05378	441.463	346.77	0.34831	0.45501	1	FALSE	616.541	363.124	0.76374	0.11598	0.64289	FALSE	428.789	425.871	0.0098495	0.87712	1	FALSE	800.434	415.288	0.94667	0.011892	0.077846	FALSE	GO:0006355	regulation of transcription, DNA-templated	GO:0005634	nucleus	GO:0003700//GO:0003677//GO:0043565	transcription factor activity, sequence-specific DNA binding//DNA binding//sequence-specific DNA binding	K14432 ABA responsive element binding factor | (RefSeq) bZIP transcription factor TRAB1-like	http://www.genome.jp/dbget-bin/www_bget?gmx:100776600	sp|Q9M7Q5|AI5L4_ARATH ABSCISIC ACID-INSENSITIVE 5-like protein 4 OS=Arabidopsis thaliana GN=ABF1 PE=1 SV=1
LOC100812433	4.64598	5.20621	5.08992	6.53251	6.57783	6.07298	402.68	528.741	-0.39293	0.38552	1	FALSE	558.042	553.667	0.011356	0.97816	1	FALSE	579.985	531.932	0.12477	0.78795	1	FALSE	498.71	519.458	-0.058807	0.90277	0.98748	FALSE	--	--	--	--	GO:0046872	metal ion binding	--	--	sp|Q9SQU4|C3H34_ARATH Zinc finger CCCH domain-containing protein 34 OS=Arabidopsis thaliana GN=At3g06410 PE=2 SV=2
LOC100527371	4.732	4.33087	5.22909	10.4638	77.4978	223.187	165.914	217.111	-0.388	0.48881	1	FALSE	352.395	227.346	0.6323	0.27055	0.80438	FALSE	2745.44	182.655	3.9098	6.65e-06	0.001095	TRUE	7365.31	177.823	5.3722	2.32e-07	9.81e-06	TRUE	--	--	--	--	--	--	no KO assigned | (RefSeq) uncharacterized LOC100527371	http://www.genome.jp/dbget-bin/www_bget?gmx:100527371	sp|O22259|ERF71_ARATH Ethylene-responsive transcription factor ERF071 OS=Arabidopsis thaliana GN=ERF071 PE=2 SV=1
LOC100784308	4.79724	19.1301	11.72	17.8112	17.347	24.4392	231.185	689.776	-1.5771	0.067873	1	FALSE	872.259	722.357	0.27204	0.67633	0.97437	FALSE	847.217	1115.12	-0.3964	0.64129	1	FALSE	1119.39	1085.1	0.044896	0.80876	0.95649	FALSE	GO:0006355//GO:0009405	regulation of transcription, DNA-templated//pathogenesis	--	--	GO:0003677	DNA binding	no KO assigned | (RefSeq) cyclic dof factor 2-like	http://www.genome.jp/dbget-bin/www_bget?gmx:100784308	sp|Q93ZL5|CDF2_ARATH Cyclic dof factor 2 OS=Arabidopsis thaliana GN=CDF2 PE=1 SV=2
LOC100776075	4.86875	6.79904	3.30469	7.21648	10.0611	10.0784	432.101	346.532	0.31838	0.48441	1	FALSE	620.12	362.913	0.77292	0.086888	0.58869	FALSE	881.898	683.845	0.36694	0.38841	0.98736	FALSE	827.914	669.838	0.30567	0.48792	0.76801	FALSE	GO:0007623//GO:0000160//GO:0006468//GO:0006351	circadian rhythm//phosphorelay signal transduction system//protein phosphorylation//transcription, DNA-templated	GO:0005634	nucleus	GO:0003887//GO:0003677//GO:0005515//GO:0008270	DNA-directed DNA polymerase activity//DNA binding//protein binding//zinc ion binding	K14491 two-component response regulator ARR-B family | (RefSeq) two-component response regulator ARR12-like	http://www.genome.jp/dbget-bin/www_bget?gmx:100776075	sp|Q6K8X6|ORR23_ORYSJ Two-component response regulator ORR23 OS=Oryza sativa subsp. japonica GN=RR23 PE=2 SV=1
LOC100812173	4.90397	5.92751	2.05167	7.27851	20.1808	19.1419	573.58	284.483	1.0117	0.065228	1	FALSE	839.444	297.78	1.4952	0.00089334	0.046417	TRUE	2424.75	803.911	1.5927	0.0057774	0.19462	FALSE	2139.22	787.945	1.4409	0.00028428	0.0043133	TRUE	GO:0034968	histone lysine methylation	GO:0005634	nucleus	GO:0018024//GO:0005515//GO:0008270//GO:0042393	histone-lysine N-methyltransferase activity//protein binding//zinc ion binding//histone binding	K11420 euchromatic histone-lysine N-methyltransferase [EC:2.1.1.43] | (RefSeq) histone-lysine N-methyltransferase, H3 lysine-9 specific SUVH1-like	http://www.genome.jp/dbget-bin/www_bget?gmx:100812173	sp|Q9FF80|SUVH1_ARATH Histone-lysine N-methyltransferase, H3 lysine-9 specific SUVH1 OS=Arabidopsis thaliana GN=SUVH1 PE=2 SV=1
LOC778115	4.92831	5.48641	5.55142	7.98549	11.9501	16.1198	280.173	365.015	-0.38164	0.36566	1	FALSE	432.826	382.187	0.17951	0.71494	0.98281	FALSE	668.718	355.65	0.91094	0.025559	0.45088	FALSE	837.132	347.27	1.2694	0.0016205	0.017506	TRUE	GO:0006313//GO:2001256//GO:0006465//GO:0006355	transposition, DNA-mediated//regulation of store-operated calcium entry//signal peptide processing//regulation of transcription, DNA-templated	GO:0016021//GO:0030176//GO:0005634//GO:0005787	integral component of membrane//integral component of endoplasmic reticulum membrane//nucleus//signal peptidase complex	GO:0008233//GO:0003677//GO:0005515	peptidase activity//DNA binding//protein binding	no KO assigned | (RefSeq) Dof21b	http://www.genome.jp/dbget-bin/www_bget?gmx:778115	sp|Q43385|DOF37_ARATH Dof zinc finger protein DOF3.7 OS=Arabidopsis thaliana GN=DOF3.7 PE=1 SV=2
LOC100794464	4.97226	5.52765	3.07973	8.05683	8.69287	11.5203	654.44	483.097	0.43795	0.26357	1	FALSE	1021.76	505.726	1.0146	0.17132	0.72463	FALSE	1169.83	846.994	0.46587	0.29033	0.963	FALSE	1441.43	829.102	0.79787	0.047383	0.20205	FALSE	--	--	--	--	GO:0046983	protein dimerization activity	--	--	sp|Q6NKN9|BH074_ARATH Transcription factor bHLH74 OS=Arabidopsis thaliana GN=BHLH74 PE=1 SV=1
LOC778073	5.02401	6.52071	5.55321	5.75221	7.82101	8.8841	594.608	784.028	-0.39897	0.3106	1	FALSE	668.781	821.038	-0.29591	0.46903	0.90328	FALSE	931.108	906.259	0.039025	0.87489	1	FALSE	995.207	884.7	0.16981	0.65152	0.87091	FALSE	GO:0006338//GO:0008608	chromatin remodeling//attachment of spindle microtubules to kinetochore	GO:0005634//GO:0072686//GO:0042729	nucleus//mitotic spindle//DASH complex	GO:0016818//GO:0003676//GO:0005524	hydrolase activity, acting on acid anhydrides, in phosphorus-containing anhydrides//nucleic acid binding//ATP binding	--	--	sp|Q54NA6|MYBL_DICDI Myb-like protein L OS=Dictyostelium discoideum GN=mybL PE=3 SV=1
LOC100776837	5.07529	11.1893	3.16057	9.35766	20.3328	50.6962	263.676	202.413	0.38147	0.38848	1	FALSE	479.575	212.014	1.1776	0.087371	0.58919	FALSE	1097.19	676.083	0.69855	0.43158	0.99454	FALSE	2577.22	661.643	1.9617	0.0018099	0.019076	TRUE	GO:0006355	regulation of transcription, DNA-templated	--	--	GO:0003700//GO:0043565//GO:0008270	transcription factor activity, sequence-specific DNA binding//sequence-specific DNA binding//zinc ion binding	K13424 WRKY transcription factor 33 | (RefSeq) probable WRKY transcription factor 33	http://www.genome.jp/dbget-bin/www_bget?gmx:100776837	sp|Q6IEQ7|WRK24_ORYSJ WRKY transcription factor WRKY24 OS=Oryza sativa subsp. japonica GN=WRKY24 PE=2 SV=1
LOC100815727	5.12285	18.6025	2.79495	6.10201	25.3966	33.0284	523.244	339.41	0.62446	0.14575	1	FALSE	601.637	355.278	0.75994	0.25003	0.79075	FALSE	2657.37	2253	0.23815	0.51728	1	FALSE	3233.38	2200.44	0.55525	0.14861	0.4122	FALSE	GO:0006355	regulation of transcription, DNA-templated	--	--	GO:0043565//GO:0008289//GO:0003677//GO:0003700	sequence-specific DNA binding//lipid binding//DNA binding//transcription factor activity, sequence-specific DNA binding	K09338 homeobox-leucine zipper protein | (RefSeq) homeobox-leucine zipper protein ATHB-8-like	http://www.genome.jp/dbget-bin/www_bget?gmx:100815727	sp|Q9ZU11|ATB15_ARATH Homeobox-leucine zipper protein ATHB-15 OS=Arabidopsis thaliana GN=ATHB-15 PE=1 SV=1
LOC100784961	5.16038	7.92578	3.39188	6.59254	9.55474	11.6913	330.149	252.419	0.3873	0.50204	1	FALSE	411.131	264.215	0.63789	0.25531	0.79381	FALSE	620.979	600.887	0.047451	0.80347	1	FALSE	707.467	586.332	0.27094	0.42747	0.72096	FALSE	--	--	--	--	GO:0008080//GO:0016747//GO:0051536//GO:0003824	N-acetyltransferase activity//transferase activity, transferring acyl groups other than amino-acyl groups//iron-sulfur cluster binding//catalytic activity	K07739 elongator complex protein 3 [EC:2.3.1.48] | (RefSeq) elongator complex protein 3-like	http://www.genome.jp/dbget-bin/www_bget?gmx:100784961	sp|Q93ZR1|ELP3_ARATH Elongator complex protein 3 OS=Arabidopsis thaliana GN=HAG3 PE=1 SV=1
LOC100816582	5.25231	10.0408	6.31252	8.89971	18.929	20.924	510.558	734.775	-0.52523	0.19414	1	FALSE	859.289	769.503	0.15922	0.80214	1	FALSE	1855.41	1134.71	0.70941	0.069576	0.68744	FALSE	1928.89	1109.25	0.79819	0.040576	0.18158	FALSE	--	--	--	--	GO:0005515	protein binding	K14508 regulatory protein NPR1 | (RefSeq) regulatory protein NPR3-like	http://www.genome.jp/dbget-bin/www_bget?gmx:100816582	sp|Q0JJ01|NPR2_ORYSJ BTB/POZ domain and ankyrin repeat-containing protein NPR2 OS=Oryza sativa subsp. japonica GN=NPR2 PE=1 SV=1
LOC100776125	5.33146	5.61478	4.71338	6.64488	6.31846	8.39424	946.037	993.015	-0.069919	0.8687	1	FALSE	1153.14	1039.87	0.14917	0.66479	0.97033	FALSE	1122.08	1158.01	-0.045472	0.90044	1	FALSE	1400.9	1130.77	0.30905	0.41971	0.7149	FALSE	--	--	GO:0005634	nucleus	GO:0005515//GO:0003677	protein binding//DNA binding	--	--	sp|Q9SMX9|SPL1_ARATH Squamosa promoter-binding-like protein 1 OS=Arabidopsis thaliana GN=SPL1 PE=1 SV=2
LOC100797827	5.53186	4.44333	4.97744	10.1072	14.1327	21.4305	205.541	217.6	-0.082252	0.86245	1	FALSE	362.969	227.863	0.67168	0.21749	0.76703	FALSE	523.615	192.667	1.4424	0.060574	0.65677	FALSE	737.528	188.064	1.9715	2.6e-06	8.12e-05	TRUE	--	--	--	--	--	--	no KO assigned | (RefSeq) transcription factor TCP9-like	http://www.genome.jp/dbget-bin/www_bget?gmx:100797827	sp|O64647|TCP9_ARATH Transcription factor TCP9 OS=Arabidopsis thaliana GN=TCP9 PE=1 SV=1
LOC100781170	5.59412	14.8382	5.68051	8.17206	18.0236	22.0875	511.132	613.095	-0.26241	0.49757	1	FALSE	725.637	642.032	0.1766	0.66651	0.97078	FALSE	1648.04	1586.69	0.054731	0.80868	1	FALSE	1877.5	1547.94	0.27847	0.38512	0.68531	FALSE	GO:0006355	regulation of transcription, DNA-templated	GO:0045202	synapse	GO:0003677//GO:0008270//GO:0046872	DNA binding//zinc ion binding//metal ion binding	no KO assigned | (RefSeq) NAC domain-containing protein 82-like	http://www.genome.jp/dbget-bin/www_bget?gmx:100781170	sp|Q9FY82|NAC82_ARATH NAC domain-containing protein 82 OS=Arabidopsis thaliana GN=NAC082 PE=1 SV=1
LOC100780613	5.71313	6.15244	5.78516	7.29077	7.70191	8.32317	450.78	541.098	-0.26347	0.5291	1	FALSE	569.519	566.622	0.0073573	0.9557	1	FALSE	609.45	564.721	0.10997	0.78217	1	FALSE	615.384	551.599	0.15786	0.70071	0.90106	FALSE	--	--	--	--	--	--	--	--	sp|Q9SZL8|FRS5_ARATH Protein FAR1-RELATED SEQUENCE 5 OS=Arabidopsis thaliana GN=FRS5 PE=2 SV=1
LOC100779731	5.88404	4.34868	4.48752	7.98938	8.5865	11.554	530.693	483.733	0.13367	0.71496	1	FALSE	714.939	506.562	0.49708	0.26095	0.79836	FALSE	781.849	456.026	0.77777	0.058562	0.64591	FALSE	981.178	445.969	1.1376	0.0041801	0.035772	TRUE	GO:0043093//GO:0000917//GO:0000042//GO:0006355//GO:0006260//GO:0070206//GO:0006914	FtsZ-dependent cytokinesis//barrier septum assembly//protein targeting to Golgi//regulation of transcription, DNA-templated//DNA replication//protein trimerization//autophagy	GO:0005737//GO:0005634	cytoplasm//nucleus	GO:0005515//GO:0003700//GO:0043565//GO:0003677	protein binding//transcription factor activity, sequence-specific DNA binding//sequence-specific DNA binding//DNA binding	no KO assigned | (RefSeq) uncharacterized LOC100779731	http://www.genome.jp/dbget-bin/www_bget?gmx:100779731	sp|Q69IL4|RF2A_ORYSJ Transcription factor RF2a OS=Oryza sativa subsp. japonica GN=RF2a PE=1 SV=1
LOC100814151	5.90012	14.3174	4.09777	9.8612	22.1279	22.3691	621.986	507.795	0.29264	0.59087	1	FALSE	1015.64	531.475	0.93431	0.07172	0.55118	FALSE	2386.37	1798.45	0.40806	0.27691	0.95988	FALSE	2257.61	1756.6	0.36201	0.33472	0.63999	FALSE	--	--	--	--	--	--	no KO assigned | (RefSeq) transcription factor TCP8	http://www.genome.jp/dbget-bin/www_bget?gmx:100814151	sp|Q9C518|TCP8_ARATH Transcription factor TCP8 OS=Arabidopsis thaliana GN=TCP8 PE=1 SV=1
WRKY53	6.0577	42.1063	6.45997	19.8921	65.7012	121.401	166.032	209.868	-0.33801	0.58299	1	FALSE	538.822	219.808	1.2936	0.36874	0.86014	FALSE	1777.92	1286.82	0.46637	0.36171	0.98262	FALSE	3091.98	1260.22	1.2949	0.0039602	0.034351	TRUE	GO:0006355	regulation of transcription, DNA-templated	--	--	GO:0043565//GO:0003700	sequence-specific DNA binding//transcription factor activity, sequence-specific DNA binding	no KO assigned | (RefSeq) WRKY53	http://www.genome.jp/dbget-bin/www_bget?gmx:732586	sp|Q9FYA2|WRK75_ARATH Probable WRKY transcription factor 75 OS=Arabidopsis thaliana GN=WRKY75 PE=2 SV=1
GMBZIP51	6.12414	5.86031	5.23912	5.99052	5.66327	6.83871	572.12	569.005	0.0078756	0.94115	1	FALSE	541.13	595.801	-0.13886	0.71542	0.98281	FALSE	522.981	636.693	-0.28384	0.57399	1	FALSE	582.366	620.668	-0.091897	1	1	FALSE	GO:0006355//GO:0007094//GO:0007275	regulation of transcription, DNA-templated//mitotic spindle assembly checkpoint//multicellular organism development	GO:0005634	nucleus	GO:0003677//GO:0043565//GO:0003700	DNA binding//sequence-specific DNA binding//transcription factor activity, sequence-specific DNA binding	--	--	sp|Q04088|POF21_ARATH Probable transcription factor PosF21 OS=Arabidopsis thaliana GN=POSF21 PE=2 SV=1
ERF5	6.17805	55.6129	2.96549	11.9516	68.1045	80.7182	153.215	86.8941	0.81823	0.22083	1	FALSE	285.939	90.9578	1.6524	0.016915	0.29227	FALSE	1721.58	1619.19	0.08846	0.82885	1	FALSE	1904.96	1583.3	0.26683	0.51337	0.78516	FALSE	GO:0006355	regulation of transcription, DNA-templated	--	--	GO:0003700	transcription factor activity, sequence-specific DNA binding	K09286 EREBP-like factor | (RefSeq) ERF5; ethylene-responsive transcription factor RAP2-3-like	http://www.genome.jp/dbget-bin/www_bget?gmx:100817253	sp|P42736|RAP23_ARATH Ethylene-responsive transcription factor RAP2-3 OS=Arabidopsis thaliana GN=RAP2-3 PE=1 SV=2
LOC100780775	6.19974	25.6395	3.02612	8.53239	19.9981	36.4821	241.073	135.373	0.83253	0.36559	1	FALSE	311.141	141.828	1.1334	0.18249	0.735	FALSE	745.606	1075.65	-0.52872	0.28833	0.96287	FALSE	1309.01	1054.9	0.31137	0.85257	0.97132	FALSE	GO:0006355	regulation of transcription, DNA-templated	--	--	GO:0003700	transcription factor activity, sequence-specific DNA binding	K14516 ethylene-responsive transcription factor 1 | (RefSeq) ethylene-responsive transcription factor 1B-like	http://www.genome.jp/dbget-bin/www_bget?gmx:100780775	sp|Q8LDC8|ERF92_ARATH Ethylene-responsive transcription factor 1B OS=Arabidopsis thaliana GN=ERF1B PE=1 SV=2
LOC100779075	6.22925	7.08133	8.24889	11.8252	7.51431	15.7013	693.487	1059.45	-0.61138	0.2014	1	FALSE	1295.39	1108.85	0.22432	0.71862	0.98281	FALSE	843.167	912.25	-0.11361	0.66189	1	FALSE	1648.64	891.349	0.88722	0.023887	0.12677	FALSE	GO:0006355	regulation of transcription, DNA-templated	--	--	GO:0003677	DNA binding	no KO assigned | (RefSeq) BEL1-like homeodomain protein 1	http://www.genome.jp/dbget-bin/www_bget?gmx:100779075	sp|Q9SJ56|BLH1_ARATH BEL1-like homeodomain protein 1 OS=Arabidopsis thaliana GN=BLH1 PE=1 SV=1
LOC100782777	6.25355	6.17197	4.07681	6.42941	7.74245	9.03192	494.163	379.265	0.38178	0.40186	1	FALSE	497.321	397.126	0.32458	0.52516	0.9239	FALSE	613.413	578.117	0.085499	0.66511	1	FALSE	666.116	563.333	0.24179	0.43274	0.72437	FALSE	GO:0046488	phosphatidylinositol metabolic process	--	--	GO:0016307//GO:0046872	phosphatidylinositol phosphate kinase activity//metal ion binding	--	--	sp|Q9FWS3|C3H16_ARATH Zinc finger CCCH domain-containing protein 16 OS=Arabidopsis thaliana GN=CG1 PE=1 SV=2
LOC100809389	6.33424	54.0139	10.4786	4.3388	173.877	139.452	313.337	627.245	-1.0013	0.031234	0.76279	FALSE	210.807	656.989	-1.6399	0.0019335	0.079771	FALSE	8642.31	3125.79	1.4672	0.0085536	0.24785	FALSE	6443.44	3049.78	1.0791	0.0054644	0.043767	TRUE	GO:0006281//GO:0006260//GO:0006355	DNA repair//DNA replication//regulation of transcription, DNA-templated	--	--	GO:0003677//GO:0003911	DNA binding//DNA ligase (NAD+) activity	no KO assigned | (RefSeq) NAC domain-containing protein 73-like	http://www.genome.jp/dbget-bin/www_bget?gmx:100809389	sp|O49459|NAC73_ARATH NAC domain-containing protein 73 OS=Arabidopsis thaliana GN=NAC073 PE=2 SV=1
LOC102666009	6.39199	6.51456	2.92957	3.81119	9.02606	13.043	299.878	169.94	0.81935	0.1842	1	FALSE	174.693	178.001	-0.02707	0.9544	1	FALSE	439.111	352.935	0.31518	0.74596	1	FALSE	602.216	346.54	0.79726	0.36141	0.66599	FALSE	GO:0006338	chromatin remodeling	GO:0005634	nucleus	GO:0005524//GO:0016818//GO:0003676	ATP binding//hydrolase activity, acting on acid anhydrides, in phosphorus-containing anhydrides//nucleic acid binding	K09422 myb proto-oncogene protein, plant | (RefSeq) GmMYB6; myb-related protein Myb4-like	http://www.genome.jp/dbget-bin/www_bget?gmx:102666009	sp|Q9SJX8|MYB14_ARATH Transcription factor MYB14 OS=Arabidopsis thaliana GN=MYB14 PE=2 SV=1
LOC100783321	6.4167	6.10177	6.68732	7.84006	8.1798	8.52324	499.304	610.291	-0.28958	0.43291	1	FALSE	591.614	639.11	-0.11141	0.77244	0.9951	FALSE	630.09	551.669	0.19175	0.53441	1	FALSE	611.407	538.366	0.18355	0.57977	0.82578	FALSE	--	--	--	--	GO:0046872	metal ion binding	--	--	sp|Q56XU4|C3H6_ARATH Zinc finger CCCH domain-containing protein 6 OS=Arabidopsis thaliana GN=At1g19860 PE=2 SV=1
GMHSF_14	6.54312	10.7215	2.90135	9.17408	14.1909	26.0459	354.596	181.634	0.96514	0.076533	1	FALSE	487.244	190.147	1.3575	0.013782	0.26325	FALSE	766.776	672.932	0.18834	0.57371	1	FALSE	1308.13	656.782	0.99402	0.007541	0.055355	FALSE	GO:0006355	regulation of transcription, DNA-templated	GO:0005634	nucleus	GO:0043565//GO:0003700	sequence-specific DNA binding//transcription factor activity, sequence-specific DNA binding	K09419 heat shock transcription factor, other eukaryote | (RefSeq) heat stress transcription factor A-8	http://www.genome.jp/dbget-bin/www_bget?gmx:100813694	sp|Q9S7U5|HSFA8_ARATH Heat stress transcription factor A-8 OS=Arabidopsis thaliana GN=HSFA8 PE=2 SV=1
LOC100777107	6.64078	5.08667	4.04193	5.97501	16.1886	18.6295	243.902	178.763	0.44825	0.38609	1	FALSE	218.075	187.207	0.22019	0.75495	0.99027	FALSE	606.839	211.531	1.5204	0.18159	0.89996	FALSE	658.006	207.982	1.6616	0.0032317	0.029512	TRUE	GO:0006338//GO:0071766	chromatin remodeling//Actinobacterium-type cell wall biogenesis	GO:0005634	nucleus	GO:0005524//GO:0016818//GO:0052636//GO:0003676	ATP binding//hydrolase activity, acting on acid anhydrides, in phosphorus-containing anhydrides//arabinosyltransferase activity//nucleic acid binding	K09422 myb proto-oncogene protein, plant | (RefSeq) transcription factor WER-like	http://www.genome.jp/dbget-bin/www_bget?gmx:100777107	sp|Q9SJX8|MYB14_ARATH Transcription factor MYB14 OS=Arabidopsis thaliana GN=MYB14 PE=2 SV=1
LOC100820609	6.64979	9.23059	5.73202	6.54179	14.8344	18.5315	540.921	548.407	-0.019829	0.91367	1	FALSE	532.627	574.153	-0.10831	0.65791	0.96788	FALSE	1213	877.698	0.46679	0.17708	0.89663	FALSE	1419.68	857.722	0.72698	0.054891	0.22216	FALSE	--	--	--	--	--	--	no KO assigned | (RefSeq) protein indeterminate-domain 11-like	http://www.genome.jp/dbget-bin/www_bget?gmx:100820609	sp|Q8H1F5|IDD7_ARATH Protein indeterminate-domain 7 OS=Arabidopsis thaliana GN=IDD7 PE=2 SV=1
WRKY24	6.68895	13.8323	6.69144	8.76335	15.4738	18.578	526.889	629.842	-0.25749	0.54228	1	FALSE	677.003	659.608	0.037552	0.92746	1	FALSE	1230.05	1281.27	-0.058863	0.93188	1	FALSE	1385.6	1250.47	0.14805	0.68394	0.89043	FALSE	GO:0006355	regulation of transcription, DNA-templated	GO:0005634	nucleus	GO:0003677//GO:0043565//GO:0003700//GO:0005524	DNA binding//sequence-specific DNA binding//transcription factor activity, sequence-specific DNA binding//ATP binding	no KO assigned | (RefSeq) WRKY24; probable WRKY transcription factor 32	http://www.genome.jp/dbget-bin/www_bget?gmx:100127377	sp|P59583|WRK32_ARATH Probable WRKY transcription factor 32 OS=Arabidopsis thaliana GN=WRKY32 PE=2 SV=1
BZIP124	6.82414	20.2481	9.19207	11.3763	24.7592	44.9814	250.5	391.495	-0.64418	0.47071	1	FALSE	407.456	409.581	-0.0075037	0.95544	1	FALSE	937.868	902.053	0.056172	0.73078	1	FALSE	1579.89	879.932	0.84436	0.016047	0.096367	FALSE	GO:0006914//GO:0070206//GO:0006355//GO:0043093//GO:0000917	autophagy//protein trimerization//regulation of transcription, DNA-templated//FtsZ-dependent cytokinesis//barrier septum assembly	GO:0005634//GO:0005737//GO:0019031	nucleus//cytoplasm//viral envelope	GO:0003700//GO:0043565//GO:0003677	transcription factor activity, sequence-specific DNA binding//sequence-specific DNA binding//DNA binding	no KO assigned | (RefSeq) BZIP124; bZIP transcription factor bZIP124	http://www.genome.jp/dbget-bin/www_bget?gmx:100101862	sp|O65683|BZP11_ARATH bZIP transcription factor 11 OS=Arabidopsis thaliana GN=BZIP11 PE=1 SV=1
LOC100815815	6.91232	7.70615	5.4288	7.88408	8.33504	10.4905	1230.43	1142.7	0.10671	0.75607	1	FALSE	1370.62	1196.69	0.19578	0.59035	0.94427	FALSE	1479.9	1601.77	-0.11416	0.81012	1	FALSE	1744.31	1562.35	0.15894	0.60637	0.84433	FALSE	--	--	--	--	GO:0016787//GO:0042393//GO:0005515//GO:0005524//GO:0003677	hydrolase activity//histone binding//protein binding//ATP binding//DNA binding	--	--	sp|F4KBP5|CHR4_ARATH Protein CHROMATIN REMODELING 4 OS=Arabidopsis thaliana GN=CHR4 PE=2 SV=1
LOC100803833	6.93695	8.25258	5.31595	7.30231	8.94301	15.7457	507.987	463.005	0.13376	0.76497	1	FALSE	533.008	484.675	0.13714	0.85475	1	FALSE	674.496	730.541	-0.11516	0.88663	1	FALSE	1098.24	712.346	0.62454	0.067897	0.2543	FALSE	--	--	--	--	GO:0046983	protein dimerization activity	no KO assigned | (RefSeq) transcription factor bHLH122-like	http://www.genome.jp/dbget-bin/www_bget?gmx:100803833	sp|Q9C690|BH122_ARATH Transcription factor bHLH122 OS=Arabidopsis thaliana GN=BHLH122 PE=1 SV=1
LOC100806588	7.0559	95.8413	4.49873	6.217	164.972	171.731	146.252	112.757	0.37524	0.50993	1	FALSE	126.001	118.08	0.09366	0.85434	1	FALSE	3460.53	2259.37	0.61507	0.40212	0.99114	FALSE	3427.37	2217.89	0.62791	0.42816	0.72133	FALSE	GO:0006355	regulation of transcription, DNA-templated	--	--	GO:0003700	transcription factor activity, sequence-specific DNA binding	no KO assigned | (RefSeq) ethylene-responsive transcription factor 1-like	http://www.genome.jp/dbget-bin/www_bget?gmx:100806588	sp|Q40476|ERF1_TOBAC Ethylene-responsive transcription factor 1 OS=Nicotiana tabacum GN=ERF1 PE=2 SV=1
LOC100781096	7.05666	5.10367	5.74835	7.07051	7.85659	13.0042	417.114	402.579	0.051171	0.91991	1	FALSE	410.571	421.647	-0.038402	0.89786	1	FALSE	464.446	346.057	0.4245	0.34107	0.98029	FALSE	715.611	338.254	1.0811	0.0091437	0.063724	FALSE	--	--	--	--	--	--	no KO assigned | (RefSeq) transcription factor TCP9-like	http://www.genome.jp/dbget-bin/www_bget?gmx:100781096	sp|O64647|TCP9_ARATH Transcription factor TCP9 OS=Arabidopsis thaliana GN=TCP9 PE=1 SV=1
WRKY52	7.17881	17.3097	5.26653	5.34442	21.0433	30.5578	354.996	307.003	0.20955	0.67669	1	FALSE	251.929	321.558	-0.35206	0.54696	0.93183	FALSE	1022.14	984.032	0.054809	0.73072	1	FALSE	1381.8	961.126	0.52375	0.13911	0.39597	FALSE	GO:0006355	regulation of transcription, DNA-templated	GO:0005882	intermediate filament	GO:0043565//GO:0003700	sequence-specific DNA binding//transcription factor activity, sequence-specific DNA binding	no KO assigned | (RefSeq) WRKY52; WRKY52 protein	http://www.genome.jp/dbget-bin/www_bget?gmx:100127424	sp|Q93WV5|WRK69_ARATH Probable WRKY transcription factor 69 OS=Arabidopsis thaliana GN=WRKY69 PE=2 SV=1
LOC100807822	7.18271	7.34296	5.59829	8.82712	8.69934	10.4938	718.697	651.655	0.14128	0.77973	1	FALSE	849.515	682.359	0.31611	0.43692	0.89304	FALSE	857.74	839.887	0.030345	0.89578	1	FALSE	965.772	820.758	0.23472	0.53501	0.80031	FALSE	GO:0007623//GO:0000160//GO:0006468//GO:0006351	circadian rhythm//phosphorelay signal transduction system//protein phosphorylation//transcription, DNA-templated	GO:0005634	nucleus	GO:0003887//GO:0003677//GO:0005515//GO:0008270	DNA-directed DNA polymerase activity//DNA binding//protein binding//zinc ion binding	--	--	sp|Q6K8X6|ORR23_ORYSJ Two-component response regulator ORR23 OS=Oryza sativa subsp. japonica GN=RR23 PE=2 SV=1
LOC100805176	7.20397	5.58727	6.45106	8.70136	9.77644	12.533	658.868	690.443	-0.067533	0.81579	1	FALSE	771.311	723.061	0.093195	0.84634	1	FALSE	878.983	583.354	0.59146	0.13488	0.84146	FALSE	1061.5	569.985	0.89711	0.021486	0.118	FALSE	GO:0000746	conjugation	GO:0019867	outer membrane	--	--	no KO assigned | (RefSeq) uncharacterized LOC100805176	http://www.genome.jp/dbget-bin/www_bget?gmx:100805176	sp|Q10Y48|PYRH_TRIEI Uridylate kinase OS=Trichodesmium erythraeum (strain IMS101) GN=pyrH PE=3 SV=1
LOC100777601	7.25807	7.42441	5.83364	7.55451	7.29232	8.23273	923.406	881.958	0.066255	0.8387	1	FALSE	944.444	923.589	0.032215	0.95131	1	FALSE	932.051	1111.26	-0.25371	0.60392	1	FALSE	980.793	1083.97	-0.14431	0.78884	0.94502	FALSE	GO:0006400//GO:0006464//GO:0009452//GO:0006396//GO:0001510//GO:0008152	tRNA modification//cellular protein modification process//7-methylguanosine RNA capping//RNA processing//RNA methylation//metabolic process	--	--	GO:0008168//GO:0008173//GO:0008176//GO:0046872//GO:0003676//GO:0004719	methyltransferase activity//RNA methyltransferase activity//tRNA (guanine-N7-)-methyltransferase activity//metal ion binding//nucleic acid binding//protein-L-isoaspartate (D-aspartate) O-methyltransferase activity	--	--	sp|Q8L7S3|C3H24_ARATH Zinc finger CCCH domain-containing protein 24 OS=Arabidopsis thaliana GN=At2g28450 PE=1 SV=1
LOC100797291	7.27139	25.0203	4.42984	10.5683	41.3439	48.421	546.465	396.584	0.4625	0.50164	1	FALSE	774.629	415.059	0.90019	0.29745	0.82298	FALSE	3227.26	2243.98	0.52425	0.17296	0.89282	FALSE	3517.61	2194.39	0.68078	0.077139	0.27643	FALSE	GO:0006355	regulation of transcription, DNA-templated	--	--	GO:0003700//GO:0008289//GO:0043565//GO:0003677	transcription factor activity, sequence-specific DNA binding//lipid binding//sequence-specific DNA binding//DNA binding	K09338 homeobox-leucine zipper protein | (RefSeq) homeobox-leucine zipper protein ATHB-15-like	http://www.genome.jp/dbget-bin/www_bget?gmx:100797291	sp|Q9ZU11|ATB15_ARATH Homeobox-leucine zipper protein ATHB-15 OS=Arabidopsis thaliana GN=ATHB-15 PE=1 SV=1
LOC100796496	7.28166	8.95975	9.57185	10.8562	14.0482	18.105	742.52	1168.69	-0.65439	0.075132	1	FALSE	1077.16	1224.1	-0.18448	0.66617	0.97058	FALSE	1420.86	1031.94	0.46141	0.27115	0.95783	FALSE	1734.05	1011.14	0.77817	0.073076	0.26667	FALSE	--	--	--	--	--	--	no KO assigned | (RefSeq) scarecrow-like transcription factor PAT1	http://www.genome.jp/dbget-bin/www_bget?gmx:100796496	sp|Q9LDL7|PAT1_ARATH Scarecrow-like transcription factor PAT1 OS=Arabidopsis thaliana GN=PAT1 PE=2 SV=1
MYB136	7.32879	7.62285	6.19191	8.75249	7.96455	11.7998	536.951	544	-0.018817	0.97963	1	FALSE	631.349	569.738	0.14814	0.71652	0.98281	FALSE	585.897	654.612	-0.15999	0.73253	1	FALSE	813.305	638.966	0.34806	0.35703	0.66227	FALSE	--	--	--	--	--	--	--	--	sp|Q8H0W3|RVE6_ARATH Protein REVEILLE 6 OS=Arabidopsis thaliana GN=RVE6 PE=2 SV=1
STF2	7.51909	8.2945	6.85741	10.0143	9.32103	12.6724	410.929	440.175	-0.099189	0.7935	1	FALSE	534.959	460.808	0.21526	0.66075	0.96861	FALSE	513.726	518.504	-0.013357	0.80234	1	FALSE	651.753	507.682	0.3604	0.47608	0.7589	FALSE	GO:0006914//GO:0006355//GO:0048870//GO:0006468//GO:0006464	autophagy//regulation of transcription, DNA-templated//cell motility//protein phosphorylation//cellular protein modification process	GO:0005815//GO:0016021//GO:0005634//GO:0031514	microtubule organizing center//integral component of membrane//nucleus//motile cilium	GO:0046872//GO:0043565//GO:0003700//GO:0005524//GO:0004674//GO:0008270//GO:0016151//GO:0003677//GO:0005515	metal ion binding//sequence-specific DNA binding//transcription factor activity, sequence-specific DNA binding//ATP binding//protein serine/threonine kinase activity//zinc ion binding//nickel cation binding//DNA binding//protein binding	--	--	sp|O24646|HY5_ARATH Transcription factor HY5 OS=Arabidopsis thaliana GN=HY5 PE=1 SV=1
LOC100814652	7.52594	7.52636	12.1819	5.35865	11.0453	16.8929	732.67	1362.34	-0.89485	0.0050716	0.26908	FALSE	513.33	1426.21	-1.4742	4.66e-05	0.0049366	TRUE	1062.94	862.783	0.30099	0.42995	0.99354	FALSE	1510.76	839.636	0.84744	0.021412	0.11781	FALSE	--	--	--	--	GO:0046983	protein dimerization activity	no KO assigned | (RefSeq) transcription factor bHLH130-like	http://www.genome.jp/dbget-bin/www_bget?gmx:100814652	sp|Q66GR3|BH130_ARATH Transcription factor bHLH130 OS=Arabidopsis thaliana GN=BHLH130 PE=1 SV=1
LOC100798342	7.62848	9.39917	7.50059	10.2832	8.99059	12.9375	446.839	514.61	-0.20373	0.59322	1	FALSE	582.477	538.784	0.1125	0.80814	1	FALSE	526.387	647.894	-0.29963	0.54826	1	FALSE	707.031	631.646	0.16266	0.58745	0.83144	FALSE	GO:0006355	regulation of transcription, DNA-templated	GO:0016021//GO:0005667	integral component of membrane//transcription factor complex	GO:0004190//GO:0008134//GO:0003700//GO:0042803	aspartic-type endopeptidase activity//transcription factor binding//transcription factor activity, sequence-specific DNA binding//protein homodimerization activity	--	--	sp|Q9FNY2|DPB_ARATH Transcription factor-like protein DPB OS=Arabidopsis thaliana GN=DPB PE=1 SV=1
LOC100790598	7.78121	12.6406	8.13901	13.8794	8.96407	19.6127	366.98	484.73	-0.40148	0.7745	1	FALSE	646.683	508.058	0.34806	0.64074	0.96063	FALSE	432.812	704.451	-0.70276	0.103	0.78134	FALSE	891.047	687.739	0.37364	0.3887	0.6883	FALSE	GO:0006355	regulation of transcription, DNA-templated	--	--	GO:0003700	transcription factor activity, sequence-specific DNA binding	--	--	sp|Q8LDC8|ERF92_ARATH Ethylene-responsive transcription factor 1B OS=Arabidopsis thaliana GN=ERF1B PE=1 SV=2
LOC100804434	7.78916	6.18534	7.8263	6.65469	18.9923	19.8685	846.735	1003.52	-0.24508	0.50031	1	FALSE	693.43	1051.1	-0.60008	0.13485	0.6729	FALSE	2040.03	750.752	1.4422	0.053375	0.62348	FALSE	2012.61	736.529	1.4503	0.00038039	0.005502	TRUE	--	--	--	--	GO:0046983	protein dimerization activity	no KO assigned | (RefSeq) transcription factor bHLH13	http://www.genome.jp/dbget-bin/www_bget?gmx:100804434	sp|Q9LNJ5|BH013_ARATH Transcription factor bHLH13 OS=Arabidopsis thaliana GN=BHLH13 PE=2 SV=1
LOC100788567	7.83488	20.0959	6.44967	9.52091	44.2726	50.5154	165.354	162.683	0.023497	0.93834	1	FALSE	194.218	170.259	0.18995	0.77594	0.99576	FALSE	963	485.455	0.9882	0.52894	1	FALSE	1002.87	476.914	1.0723	0.10479	0.33518	FALSE	GO:0006355	regulation of transcription, DNA-templated	--	--	GO:0003700	transcription factor activity, sequence-specific DNA binding	no KO assigned | (RefSeq) ethylene-responsive transcription factor ERF022	http://www.genome.jp/dbget-bin/www_bget?gmx:100788567	sp|Q9LQ28|ERF22_ARATH Ethylene-responsive transcription factor ERF022 OS=Arabidopsis thaliana GN=ERF022 PE=2 SV=1
LOC100783494	7.89491	9.24598	5.11008	11.7551	12.5819	12.2859	745.519	574.372	0.37626	0.31479	1	FALSE	1091.92	601.285	0.86075	0.028814	0.37968	FALSE	1216.55	1029.05	0.24148	0.575	1	FALSE	1105.04	1006.26	0.1351	0.74931	0.92642	FALSE	GO:0055114//GO:0008033	oxidation-reduction process//tRNA processing	--	--	GO:0017150//GO:0050660//GO:0046872	tRNA dihydrouridine synthase activity//flavin adenine dinucleotide binding//metal ion binding	--	--	sp|Q9T0J6|DUS3L_ARATH tRNA-dihydrouridine(47) synthase [NAD(P)(+)]-like OS=Arabidopsis thaliana GN=At4g38890 PE=1 SV=2
LOC100808016	7.95801	11.6083	10.7116	8.36055	19.1342	23.5003	804.145	1307.67	-0.70147	0.05532	0.94977	FALSE	856.235	1369.17	-0.67722	0.057854	0.50736	FALSE	1981.56	1394.7	0.50668	0.18942	0.90557	FALSE	2270.88	1362.6	0.73689	0.046282	0.1987	FALSE	--	--	--	--	GO:0046983	protein dimerization activity	no KO assigned | (RefSeq) transcription factor BIM1	http://www.genome.jp/dbget-bin/www_bget?gmx:100808016	sp|Q9LEZ3|BIM1_ARATH Transcription factor BIM1 OS=Arabidopsis thaliana GN=BIM1 PE=1 SV=2
LOC100783810	7.96896	10.1331	7.74743	11.8655	11.4175	13.7939	962.621	1116.95	-0.21452	0.56416	1	FALSE	1411.16	1169.55	0.27092	0.46033	0.89895	FALSE	1392.15	1423.66	-0.032294	0.91499	1	FALSE	1570.99	1392.91	0.17356	0.67776	0.88694	FALSE	--	--	--	--	GO:0046872//GO:0046983	metal ion binding//protein dimerization activity	--	--	sp|Q9CAA9|BH049_ARATH Transcription factor bHLH49 OS=Arabidopsis thaliana GN=BHLH49 PE=1 SV=1
LOC100800489	8.01578	3.83765	5.57851	10.7612	14.468	42.3543	686.548	543.558	0.33693	0.52076	1	FALSE	876.329	569.026	0.62298	0.15413	0.70183	FALSE	1214.55	369.545	1.7166	0.15782	0.87589	FALSE	3304.14	361.435	3.1925	2.01e-15	4.25e-13	TRUE	GO:0006355	regulation of transcription, DNA-templated	GO:0016021	integral component of membrane	GO:0003700	transcription factor activity, sequence-specific DNA binding	K13434 pathogenesis-related genes transcriptional activator PTI6 | (RefSeq) pathogenesis-related genes transcriptional activator PTI6-like	http://www.genome.jp/dbget-bin/www_bget?gmx:100800489	sp|O04682|PTI6_SOLLC Pathogenesis-related genes transcriptional activator PTI6 OS=Solanum lycopersicum GN=PTI6 PE=2 SV=1
SOYSTGA	8.14069	38.1207	7.42596	9.89648	44.5609	56.0707	620.04	658.489	-0.086796	0.83325	1	FALSE	718.914	689.588	0.060085	0.84271	1	FALSE	3296.21	3289.3	0.0030287	0.88636	1	FALSE	3879.27	3211.7	0.27245	0.46181	0.7476	FALSE	GO:0006355//GO:0006412//GO:0006351	regulation of transcription, DNA-templated//translation//transcription, DNA-templated	GO:0005840//GO:0005634//GO:0005622	ribosome//nucleus//intracellular	GO:0003677//GO:0043565//GO:0003700//GO:0003735	DNA binding//sequence-specific DNA binding//transcription factor activity, sequence-specific DNA binding//structural constituent of ribosome	K14431 transcription factor TGA | (RefSeq) BZIP52, bZIP76; bZIP transcription factor bZIP52	http://www.genome.jp/dbget-bin/www_bget?gmx:548066	sp|Q39162|TGA4_ARATH Transcription factor TGA4 OS=Arabidopsis thaliana GN=TGA4 PE=1 SV=2
GMHSF_29	8.38817	11.5661	12.3092	8.53472	18.1592	25.4968	701.7	1230.24	-0.81001	0.12963	1	FALSE	713.859	1288.83	-0.85235	0.26262	0.79955	FALSE	1503.85	1119.11	0.42631	0.24807	0.94787	FALSE	1964.15	1091.82	0.84718	0.018352	0.10574	FALSE	GO:0006355//GO:0071973//GO:0006914//GO:0006935	regulation of transcription, DNA-templated//bacterial-type flagellum-dependent cell motility//autophagy//chemotaxis	GO:0009288//GO:0005634//GO:0016020	bacterial-type flagellum//nucleus//membrane	GO:0051082//GO:0003700//GO:0043565//GO:0003774	unfolded protein binding//transcription factor activity, sequence-specific DNA binding//sequence-specific DNA binding//motor activity	K09419 heat shock transcription factor, other eukaryote | (RefSeq) heat stress transcription factor A-4a-like	http://www.genome.jp/dbget-bin/www_bget?gmx:100820566	sp|O49403|HFA4A_ARATH Heat stress transcription factor A-4a OS=Arabidopsis thaliana GN=HSFA4A PE=2 SV=1
LOC100808730	8.39057	6.06229	6.06684	9.34469	10.1955	12.3883	1095.41	925.704	0.24284	0.52573	1	FALSE	1181.39	969.274	0.28551	0.45298	0.89867	FALSE	1318.94	893.156	0.5624	0.18524	0.90159	FALSE	1490.26	875.08	0.76807	0.052596	0.21616	FALSE	--	--	--	--	GO:0005515	protein binding	--	--	sp|Q9ZSM8|EZA1_ARATH Histone-lysine N-methyltransferase EZA1 OS=Arabidopsis thaliana GN=EZA1 PE=1 SV=1
LOC100820303	8.39103	4.97813	4.73448	6.25233	4.91746	1.97113	639.426	406.705	0.6528	0.24092	1	FALSE	444.077	425.617	0.061256	0.93906	1	FALSE	367.001	426.964	-0.21833	0.54508	1	FALSE	135.602	418.173	-1.6247	0.00078954	0.010026	TRUE	--	--	--	--	GO:0003824	catalytic activity	K14803 protein phosphatase PTC2/3 [EC:3.1.3.16] | (RefSeq) probable protein phosphatase 2C 27	http://www.genome.jp/dbget-bin/www_bget?gmx:100820303	sp|Q69QZ0|P2C27_ORYSJ Probable protein phosphatase 2C 27 OS=Oryza sativa subsp. japonica GN=Os02g0799000 PE=2 SV=1
LOC100777890	8.4572	3.51247	3.87566	5.04907	2.28499	1.27177	1133.52	648.095	0.80653	0.35487	1	FALSE	675.156	678.868	-0.0079111	0.92586	1	FALSE	318.02	566.394	-0.83269	0.089894	0.75141	FALSE	160.365	553.663	-1.7876	0.0036059	0.032063	TRUE	--	--	--	--	--	--	no KO assigned | (RefSeq) scarecrow-like protein 28	http://www.genome.jp/dbget-bin/www_bget?gmx:100777890	sp|Q9CAN3|SCL28_ARATH Scarecrow-like protein 28 OS=Arabidopsis thaliana GN=SCL28 PE=1 SV=1
LOC100778162	8.49442	12.6259	5.42016	18.9416	26.8805	71.8361	501.344	396.25	0.33939	0.49003	1	FALSE	1112.35	414.924	1.4227	0.02486	0.35344	FALSE	1653.75	871.99	0.92336	0.25358	0.95082	FALSE	4097.92	853.065	2.2642	1.94e-08	1.09e-06	TRUE	GO:0006355	regulation of transcription, DNA-templated	--	--	GO:0003700//GO:0043565	transcription factor activity, sequence-specific DNA binding//sequence-specific DNA binding	no KO assigned | (RefSeq) probable WRKY transcription factor 70	http://www.genome.jp/dbget-bin/www_bget?gmx:100778162	sp|Q9LY00|WRK70_ARATH Probable WRKY transcription factor 70 OS=Arabidopsis thaliana GN=WRKY70 PE=2 SV=1
NAC6	8.57303	5.29032	6.8223	22.3762	17.9212	37.4862	547.463	543.343	0.010899	0.81104	1	FALSE	1430.56	569.131	1.3297	0.04336	0.45118	FALSE	1193.33	393.218	1.6016	0.052828	0.61986	FALSE	2340.49	385.493	2.602	2.85e-09	1.92e-07	TRUE	GO:0006351//GO:0006355	transcription, DNA-templated//regulation of transcription, DNA-templated	--	--	GO:0003677//GO:0046983	DNA binding//protein dimerization activity	no KO assigned | (RefSeq) putative NAC domain-containing protein 94-like	http://www.genome.jp/dbget-bin/www_bget?gmx:100816770	sp|Q9ZVP8|NAC35_ARATH NAC domain-containing protein 35 OS=Arabidopsis thaliana GN=NAC035 PE=1 SV=2
LOC100795369	8.67888	20.4483	4.47983	13.0488	24.4972	26.8067	386.951	238.227	0.69981	0.14306	1	FALSE	564.502	249.371	1.1787	0.0986	0.613	FALSE	1121.65	1069.3	0.068955	0.90997	1	FALSE	1140	1046.34	0.12368	0.81047	0.95699	FALSE	--	--	--	--	--	--	no KO assigned | (RefSeq) BES1/BZR1 homolog protein 4-like	http://www.genome.jp/dbget-bin/www_bget?gmx:100795369	sp|Q9ZV88|BEH4_ARATH BES1/BZR1 homolog protein 4 OS=Arabidopsis thaliana GN=BEH4 PE=1 SV=1
LOC100789352	8.71051	7.74768	6.94558	9.65063	11.3681	11.4098	694.099	656.889	0.079492	0.83191	1	FALSE	756.503	687.824	0.13731	0.76389	0.99242	FALSE	910.25	718.597	0.34108	0.38409	0.98654	FALSE	856.812	702.528	0.28642	0.48423	0.76484	FALSE	GO:0006508	proteolysis	--	--	GO:0003677//GO:0004197	DNA binding//cysteine-type endopeptidase activity	--	--	sp|Q8L3W1|VRN1_ARATH B3 domain-containing transcription factor VRN1 OS=Arabidopsis thaliana GN=VRN1 PE=1 SV=1
STOP1	9.10827	17.7448	10.7979	12.9253	26.0997	35.1448	711.915	1022.68	-0.52258	0.18748	1	FALSE	986.702	1071.23	-0.11858	0.85447	1	FALSE	2056.18	1591.27	0.36979	0.36271	0.98262	FALSE	2576.89	1558.13	0.72582	0.071161	0.2624	FALSE	--	--	--	--	GO:0046872	metal ion binding	no KO assigned | (RefSeq) protein SENSITIVE TO PROTON RHIZOTOXICITY 1-like	http://www.genome.jp/dbget-bin/www_bget?gmx:100801536	sp|Q9C8N5|STOP1_ARATH Protein SENSITIVE TO PROTON RHIZOTOXICITY 1 OS=Arabidopsis thaliana GN=STOP1 PE=2 SV=1
LOC100816123	9.15352	14.7593	6.91992	12.373	19.8806	24.4224	684.13	615.609	0.15226	0.67723	1	FALSE	910.736	644.633	0.49855	0.22819	0.77628	FALSE	1497.45	1284.9	0.22085	0.55021	1	FALSE	1725.38	1256	0.45808	0.23981	0.5383	FALSE	GO:0008152//GO:0006412//GO:0006351//GO:0006810//GO:0006355	metabolic process//translation//transcription, DNA-templated//transport//regulation of transcription, DNA-templated	GO:0005634//GO:0005840//GO:0005622//GO:0016020	nucleus//ribosome//intracellular//membrane	GO:0016829//GO:0003677//GO:0003735//GO:0008565//GO:0003700//GO:0043565//GO:0004930	lyase activity//DNA binding//structural constituent of ribosome//protein transporter activity//transcription factor activity, sequence-specific DNA binding//sequence-specific DNA binding//G-protein coupled receptor activity	K14431 transcription factor TGA | (RefSeq) transcription factor HBP-1b(c1)-like	http://www.genome.jp/dbget-bin/www_bget?gmx:100816123	sp|Q6IVC3|TGA22_ORYSJ Transcription factor TGA2.2 OS=Oryza sativa subsp. japonica GN=TGA2.2 PE=1 SV=1
LOC100796203	9.20467	33.2713	5.35663	10.2907	38.2409	39.3566	515.637	359.465	0.5205	0.21123	1	FALSE	560.382	376.354	0.57432	0.1921	0.7439	FALSE	2195.48	2225.32	-0.019474	0.96141	1	FALSE	2094.23	2171.69	-0.052397	0.97112	1	FALSE	GO:0016598	protein arginylation	--	--	GO:0004057//GO:0003677	arginyltransferase activity//DNA binding	no KO assigned | (RefSeq) protein ULTRAPETALA 1-like	http://www.genome.jp/dbget-bin/www_bget?gmx:100796203	sp|Q8GZA8|ULT1_ARATH Protein ULTRAPETALA 1 OS=Arabidopsis thaliana GN=ULT1 PE=1 SV=1
LOC100809837	9.20552	9.49334	5.98816	11.3546	12.1047	13.8456	1277.09	996.118	0.35847	0.25562	1	FALSE	1561.11	1043.16	0.58161	0.11305	0.63981	FALSE	1701.49	1544.36	0.13979	0.71131	1	FALSE	1821.89	1508.84	0.272	0.49222	0.77035	FALSE	--	--	--	--	--	--	--	--	sp|O94481|TFC5_SCHPO Transcription factor TFIIIB component B&apos;&apos; OS=Schizosaccharomyces pombe (strain 972 / ATCC 24843) GN=bdp1 PE=3 SV=2
LOC100814930	9.21144	21.568	8.62411	10.9871	23.0005	29.2075	1012.47	1130.45	-0.15902	0.68323	1	FALSE	1190.1	1183.67	0.0078152	0.98516	1	FALSE	2548.77	2761.51	-0.11566	0.78897	1	FALSE	3041.39	2699.76	0.1719	0.69714	0.89875	FALSE	GO:0000160//GO:0006351	phosphorelay signal transduction system//transcription, DNA-templated	--	--	GO:0003887//GO:0003677	DNA-directed DNA polymerase activity//DNA binding	K14491 two-component response regulator ARR-B family | (RefSeq) two-component response regulator ARR2	http://www.genome.jp/dbget-bin/www_bget?gmx:100814930	sp|Q9ZWJ9|ARR2_ARATH Two-component response regulator ARR2 OS=Arabidopsis thaliana GN=ARR2 PE=1 SV=1
BZIP99	9.22913	40.6618	7.70208	13.1368	44.3371	46.5797	631.828	626.462	0.012305	0.97206	1	FALSE	880.675	656.079	0.42474	0.3089	0.83012	FALSE	3043.49	3253.98	-0.096477	0.84763	1	FALSE	2997.08	3176.2	-0.083742	0.84323	0.97132	FALSE	GO:0009405//GO:0006810//GO:0006355//GO:0006351	pathogenesis//transport//regulation of transcription, DNA-templated//transcription, DNA-templated	GO:0005576//GO:0016020//GO:0005634	extracellular region//membrane//nucleus	GO:0004930//GO:0003700//GO:0043565//GO:0003677//GO:0019870//GO:0008565	G-protein coupled receptor activity//transcription factor activity, sequence-specific DNA binding//sequence-specific DNA binding//DNA binding//potassium channel inhibitor activity//protein transporter activity	K14431 transcription factor TGA | (RefSeq) BZIP99; bZIP transcription factor bZIP99	http://www.genome.jp/dbget-bin/www_bget?gmx:778190	sp|Q6IVC2|TGAL1_ORYSJ Transcription factor TGAL1 OS=Oryza sativa subsp. japonica GN=TGAL1 PE=1 SV=2
LOC100789681	9.41929	7.49537	8.22893	8.29116	7.86991	6.54196	1039.74	1062.34	-0.031012	0.86449	1	FALSE	892.212	1112.38	-0.31819	0.36317	0.85618	FALSE	860.837	955.843	-0.15103	0.73192	1	FALSE	670.996	933.353	-0.47612	0.21727	0.50942	FALSE	GO:0006357//GO:0006355	regulation of transcription from RNA polymerase II promoter//regulation of transcription, DNA-templated	GO:0016592	mediator complex	GO:0005515//GO:0001104	protein binding//RNA polymerase II transcription cofactor activity	--	--	sp|Q9FMT4|SNF12_ARATH SWI/SNF complex component SNF12 homolog OS=Arabidopsis thaliana GN=At5g14170 PE=1 SV=1
LOC100799832	9.46863	8.38501	7.06086	9.42568	5.47591	4.42469	1191.22	1072.86	0.15099	0.57014	1	FALSE	1182.75	1123.43	0.074239	0.82663	1	FALSE	703.695	1277.4	-0.86019	0.15059	0.86642	FALSE	528.266	1244.5	-1.2362	0.049079	0.20685	FALSE	GO:0006754	ATP biosynthetic process	GO:0000275	mitochondrial proton-transporting ATP synthase complex, catalytic core F(1)	GO:0016887//GO:0005524//GO:0005515	ATPase activity//ATP binding//protein binding	K11430 histone-lysine N-methyltransferase EZH2 [EC:2.1.1.43] | (RefSeq) histone-lysine N-methyltransferase CLF-like	http://www.genome.jp/dbget-bin/www_bget?gmx:100799832	sp|P93831|CLF_ARATH Histone-lysine N-methyltransferase CLF OS=Arabidopsis thaliana GN=CLF PE=1 SV=2
LOC100793353	9.47468	26.4097	7.37975	10.4143	31.8049	32.773	822.394	747.65	0.13747	0.76241	1	FALSE	876.898	782.975	0.16344	0.71544	0.98281	FALSE	2706.06	2583.95	0.066618	0.86238	1	FALSE	2608.43	2527.96	0.045213	0.98153	1	FALSE	GO:0006355//GO:0006412//GO:0006351	regulation of transcription, DNA-templated//translation//transcription, DNA-templated	GO:0005840//GO:0005622//GO:0005634	ribosome//intracellular//nucleus	GO:0003700//GO:0003677//GO:0043565//GO:0003735	transcription factor activity, sequence-specific DNA binding//DNA binding//sequence-specific DNA binding//structural constituent of ribosome	K14431 transcription factor TGA | (RefSeq) transcription factor TGA4-like	http://www.genome.jp/dbget-bin/www_bget?gmx:100793353	sp|Q39162|TGA4_ARATH Transcription factor TGA4 OS=Arabidopsis thaliana GN=TGA4 PE=1 SV=2
LOC100780357	9.49452	13.5281	7.11135	11.7386	15.6362	19.9057	1499.58	1340.14	0.16217	0.57631	1	FALSE	1831.68	1403.51	0.38412	0.29097	0.81888	FALSE	2468.89	2483.24	-0.0083613	0.97602	1	FALSE	2953.38	2425.8	0.28391	0.44329	0.73294	FALSE	--	--	GO:0005634	nucleus	GO:0005515//GO:0003677	protein binding//DNA binding	--	--	sp|Q6NPP4|CMTA2_ARATH Calmodulin-binding transcription activator 2 OS=Arabidopsis thaliana GN=CMTA2 PE=1 SV=1
LOC100786118	9.6477	5.66588	11.3163	6.96896	4.51218	3.47811	1394.56	1903.06	-0.4485	0.12661	1	FALSE	990.342	1992.29	-1.0084	0.0031177	0.10892	FALSE	653.451	968.448	-0.5676	0.32076	0.97419	FALSE	462.752	943.74	-1.0282	0.10344	0.33259	FALSE	--	--	--	--	GO:0005515	protein binding	no KO assigned | (RefSeq) protein NLP6-like	http://www.genome.jp/dbget-bin/www_bget?gmx:100786118	sp|Q84TH9|NLP7_ARATH Protein NLP7 OS=Arabidopsis thaliana GN=NLP7 PE=1 SV=2
LOC100809363	9.7847	5.96439	9.29228	29.1904	24.4949	105.012	252.97	290.641	-0.20027	0.879	1	FALSE	712.386	304.522	1.2261	0.095514	0.60644	FALSE	623.288	170.377	1.8712	0.097914	0.77014	FALSE	2492.78	166.791	3.9016	6.01e-16	1.35e-13	TRUE	--	--	--	--	GO:0046983	protein dimerization activity	no KO assigned | (RefSeq) uncharacterized LOC100809363	http://www.genome.jp/dbget-bin/www_bget?gmx:100809363	--
LOC100801536	9.8289	26.6795	11.2169	15.6098	40.0356	54.0552	566.323	779.352	-0.46065	0.27843	1	FALSE	868.405	816.21	0.089427	0.6889	0.97681	FALSE	2332.53	1748.8	0.41553	0.56506	1	FALSE	2919.92	1714.07	0.7685	0.065228	0.24784	FALSE	--	--	--	--	GO:0046872	metal ion binding	no KO assigned | (RefSeq) protein SENSITIVE TO PROTON RHIZOTOXICITY 1-like	http://www.genome.jp/dbget-bin/www_bget?gmx:100801536	sp|Q9C8N5|STOP1_ARATH Protein SENSITIVE TO PROTON RHIZOTOXICITY 1 OS=Arabidopsis thaliana GN=STOP1 PE=2 SV=1
MYB112	9.85049	10.0787	9.19303	15.7297	15.0413	23.6922	668.141	721.017	-0.10988	0.68328	1	FALSE	1016.51	754.842	0.42938	0.25448	0.79381	FALSE	1006.11	779.565	0.36805	0.30527	0.96715	FALSE	1466.62	762.423	0.94383	0.010374	0.070184	FALSE	GO:0006338	chromatin remodeling	GO:0005634	nucleus	GO:0005524//GO:0016818//GO:0003676	ATP binding//hydrolase activity, acting on acid anhydrides, in phosphorus-containing anhydrides//nucleic acid binding	K09422 myb proto-oncogene protein, plant | (RefSeq) MYB112; MYB transcription factor MYB112	http://www.genome.jp/dbget-bin/www_bget?gmx:780556	sp|Q9FDW1|MYB44_ARATH Transcription factor MYB44 OS=Arabidopsis thaliana GN=MYB44 PE=2 SV=1
LOC100789504	9.89	11.445	3.6508	11.5959	5.12749	2.11174	517.392	238.972	1.1144	0.036563	0.81303	FALSE	642.904	250.294	1.361	0.47186	0.90523	FALSE	280.372	747.734	-1.4152	0.26819	0.95687	FALSE	107.777	726.459	-2.7528	0.072902	0.26625	FALSE	GO:0051382//GO:0006412	kinetochore assembly//translation	GO:0005622//GO:0000776//GO:0005840	intracellular//kinetochore//ribosome	GO:0003735	structural constituent of ribosome	--	--	sp|Q9LQR0|LBD1_ARATH LOB domain-containing protein 1 OS=Arabidopsis thaliana GN=LBD1 PE=2 SV=1
GMHSF_04	9.91885	12.5825	10.0704	13.7366	15.9572	17.9335	780.145	927.696	-0.24991	0.43828	1	FALSE	1049.2	971.464	0.11106	0.8083	1	FALSE	1244.23	1140.82	0.12518	0.6932	1	FALSE	1309.64	1113.96	0.23348	0.53707	0.80181	FALSE	GO:0006914//GO:0006355	autophagy//regulation of transcription, DNA-templated	GO:0005634	nucleus	GO:0008134//GO:0043565//GO:0003700//GO:0005524//GO:0042803	transcription factor binding//sequence-specific DNA binding//transcription factor activity, sequence-specific DNA binding//ATP binding//protein homodimerization activity	--	--	sp|O81821|HFA1B_ARATH Heat stress transcription factor A-1b OS=Arabidopsis thaliana GN=HSFA1B PE=2 SV=2
LOC100814674	9.93491	7.16719	13.21	11.2871	4.93207	4.74936	684.806	1074.09	-0.64935	0.064122	1	FALSE	769.755	1124.65	-0.54701	0.13229	0.6678	FALSE	340.746	589.263	-0.79022	0.29683	0.96527	FALSE	305.702	573.601	-0.90792	0.2383	0.53651	FALSE	GO:0006355	regulation of transcription, DNA-templated	GO:0005634	nucleus	GO:0003677//GO:0043565//GO:0003700	DNA binding//sequence-specific DNA binding//transcription factor activity, sequence-specific DNA binding	no KO assigned | (RefSeq) probable transcription factor PosF21	http://www.genome.jp/dbget-bin/www_bget?gmx:100814674	sp|Q04088|POF21_ARATH Probable transcription factor PosF21 OS=Arabidopsis thaliana GN=POSF21 PE=2 SV=1
GMBZIP37	9.97022	10.2678	10.9057	10.9301	7.36954	8.6679	704.815	923.536	-0.38992	0.32465	1	FALSE	751.384	967.174	-0.36423	0.41852	0.88296	FALSE	524.248	842.467	-0.68437	0.087906	0.7458	FALSE	579.428	823.055	-0.50636	0.16124	0.43257	FALSE	GO:0006355	regulation of transcription, DNA-templated	GO:0005634//GO:0005887	nucleus//integral component of plasma membrane	GO:0017111//GO:0043565//GO:0003677//GO:0003700	nucleoside-triphosphatase activity//sequence-specific DNA binding//DNA binding//transcription factor activity, sequence-specific DNA binding	--	--	sp|O22208|BZP17_ARATH bZIP transcription factor 17 OS=Arabidopsis thaliana GN=BZIP17 PE=1 SV=2
MYB145	9.99002	14.5858	7.41905	9.64184	11.935	18.5807	577.004	488.682	0.23969	0.75404	1	FALSE	532.867	511.545	0.058914	0.95806	1	FALSE	671.878	952.401	-0.50337	0.27867	0.96027	FALSE	971.304	930.554	0.061834	0.86152	0.97182	FALSE	--	--	--	--	--	--	K09422 myb proto-oncogene protein, plant | (RefSeq) MYB145; transcription factor MYB59-like	http://www.genome.jp/dbget-bin/www_bget?gmx:100780267	sp|Q4JL84|MYB59_ARATH Transcription factor MYB59 OS=Arabidopsis thaliana GN=MYB59 PE=2 SV=2
LOC100807963	10.0427	5.35883	19.4305	10.3389	5.48269	0.514883	584.949	1372.17	-1.2301	0.00076161	0.074125	FALSE	601.489	1437.14	-1.2566	0.00106	0.051902	FALSE	320.565	362.07	-0.17565	0.72264	1	FALSE	27.5587	354.429	-3.6849	8.04e-11	7.27e-09	TRUE	GO:0006260//GO:0006355//GO:0007049	DNA replication//regulation of transcription, DNA-templated//cell cycle	GO:0005634	nucleus	GO:0046983//GO:0003677//GO:0003700	protein dimerization activity//DNA binding//transcription factor activity, sequence-specific DNA binding	no KO assigned | (RefSeq) MADS-box protein SOC1-like	http://www.genome.jp/dbget-bin/www_bget?gmx:100807963	sp|O64645|SOC1_ARATH MADS-box protein SOC1 OS=Arabidopsis thaliana GN=SOC1 PE=1 SV=1
LOC100784163	10.0486	14.5008	8.18335	9.35624	31.1087	24.6471	554.306	525.015	0.078322	0.94518	1	FALSE	505.657	549.465	-0.11987	0.70884	0.98209	FALSE	1735.87	939.999	0.88493	0.019722	0.39743	FALSE	1297.7	918.955	0.49789	0.21025	0.50073	FALSE	GO:0071973	bacterial-type flagellum-dependent cell motility	GO:0009427	bacterial-type flagellum basal body, distal rod, L ring	GO:0003774	motor activity	no KO assigned | (RefSeq) transcription factor DIVARICATA-like	http://www.genome.jp/dbget-bin/www_bget?gmx:100784163	sp|Q8S9H7|DIV_ANTMA Transcription factor DIVARICATA OS=Antirrhinum majus GN=DIVARICATA PE=2 SV=1
GMHSF_28	10.0555	5.65224	7.1995	7.83303	27.2121	52.7424	721.3	621.357	0.21518	0.603	1	FALSE	532.432	650.602	-0.28918	0.77659	0.99576	FALSE	1988.8	464.592	2.0979	0.13804	0.84545	FALSE	3559.78	455.445	2.9664	2.1e-13	3.13e-11	TRUE	GO:0046813//GO:0006355//GO:0061025	receptor-mediated virion attachment to host cell//regulation of transcription, DNA-templated//membrane fusion	GO:0019031//GO:0016021//GO:0005634	viral envelope//integral component of membrane//nucleus	GO:0003700//GO:0043565	transcription factor activity, sequence-specific DNA binding//sequence-specific DNA binding	K09419 heat shock transcription factor, other eukaryote | (RefSeq) heat stress transcription factor A-3-like	http://www.genome.jp/dbget-bin/www_bget?gmx:100780835	sp|Q8GYY1|HSFA3_ARATH Heat stress transcription factor A-3 OS=Arabidopsis thaliana GN=HSFA3 PE=2 SV=2
LOC100815782	10.1264	28.2575	6.35635	14.5171	31.6398	40.1921	456.289	343.153	0.4111	0.32711	1	FALSE	638.049	359.275	0.82858	0.061121	0.51882	FALSE	1457.97	1533.55	-0.072909	0.96913	1	FALSE	1718.84	1494.83	0.20145	0.47373	0.75707	FALSE	GO:0016598	protein arginylation	--	--	GO:0003677//GO:0005515//GO:0004057	DNA binding//protein binding//arginyltransferase activity	no KO assigned | (RefSeq) protein ULTRAPETALA 1-like	http://www.genome.jp/dbget-bin/www_bget?gmx:100815782	sp|Q8GZA8|ULT1_ARATH Protein ULTRAPETALA 1 OS=Arabidopsis thaliana GN=ULT1 PE=1 SV=1
LOC100809497	10.2791	13.2155	9.212	11.7335	15.7517	16.0313	621.158	665.097	-0.098605	0.83757	1	FALSE	697.588	696.509	0.0022352	0.98157	1	FALSE	956.934	937.798	0.029141	0.86578	1	FALSE	905.196	915.495	-0.016321	0.96268	1	FALSE	--	--	--	--	--	--	--	--	sp|Q9FX53|TGT1_ARATH Trihelix transcription factor GT-1 OS=Arabidopsis thaliana GN=GT-1 PE=1 SV=1
LOC100800165	10.4553	17.612	5.89971	16.296	17.9162	21.6748	668.279	446.502	0.58178	0.15168	1	FALSE	1009.18	467.393	1.1105	0.080001	0.57198	FALSE	1171.77	1336.23	-0.18947	0.59449	1	FALSE	1328.71	1304.71	0.026298	0.95054	1	FALSE	GO:0051301//GO:0006355//GO:0007049	cell division//regulation of transcription, DNA-templated//cell cycle	GO:0016021	integral component of membrane	GO:0003677//GO:0008289//GO:0043565//GO:0003700	DNA binding//lipid binding//sequence-specific DNA binding//transcription factor activity, sequence-specific DNA binding	--	--	sp|Q9ZU11|ATB15_ARATH Homeobox-leucine zipper protein ATHB-15 OS=Arabidopsis thaliana GN=ATHB-15 PE=1 SV=1
LOC100790369	10.4578	11.4698	8.2875	11.2833	10.866	12.6154	1180.33	1100.24	0.10138	0.80015	1	FALSE	1245.55	1152.02	0.11262	0.79648	1	FALSE	1228.39	1523.18	-0.31032	0.51681	1	FALSE	1332.02	1485.61	-0.15744	0.76778	0.93382	FALSE	--	--	--	--	--	--	--	--	sp|P92948|CDC5L_ARATH Cell division cycle 5-like protein OS=Arabidopsis thaliana GN=CDC5 PE=1 SV=2
LOC100803302	10.4994	9.86883	7.40425	8.99156	13.3978	20.5569	1360.96	1155.28	0.23638	0.41599	1	FALSE	1160.1	1209.98	-0.060732	0.82672	1	FALSE	1753.48	1489.64	0.23526	0.53962	1	FALSE	2533.61	1456.13	0.79905	0.039958	0.17953	FALSE	GO:0009725//GO:0006355	response to hormone//regulation of transcription, DNA-templated	GO:0005634	nucleus	GO:0003677	DNA binding	no KO assigned | (RefSeq) auxin response factor 19-like	http://www.genome.jp/dbget-bin/www_bget?gmx:100803302	sp|Q6Z2W3|ARFE_ORYSJ Auxin response factor 5 OS=Oryza sativa subsp. japonica GN=ARF5 PE=2 SV=2
LOC100783253	10.5162	22.1624	10.9934	14.1167	21.4514	28.0904	613.201	767.277	-0.32339	0.42187	1	FALSE	801.609	803.745	-0.0038382	1	1	FALSE	1246.76	1506.6	-0.27311	0.54827	1	FALSE	1536.3	1469.71	0.063929	0.81412	0.95884	FALSE	GO:0006811//GO:0055085//GO:0009306//GO:0015986//GO:0071436//GO:0006506	ion transport//transmembrane transport//protein secretion//ATP synthesis coupled proton transport//sodium ion export//GPI anchor biosynthetic process	GO:0005789//GO:0000276//GO:0005887//GO:0016021//GO:0016020	endoplasmic reticulum membrane//mitochondrial proton-transporting ATP synthase complex, coupling factor F(o)//integral component of plasma membrane//integral component of membrane//membrane	GO:0008270//GO:0015081//GO:0005249//GO:0015078//GO:0008948//GO:0016740	zinc ion binding//sodium ion transmembrane transporter activity//voltage-gated potassium channel activity//hydrogen ion transmembrane transporter activity//oxaloacetate decarboxylase activity//transferase activity	no KO assigned | (RefSeq) protein DA1-like	http://www.genome.jp/dbget-bin/www_bget?gmx:100783253	sp|P0C7Q8|DA1_ARATH Protein DA1 OS=Arabidopsis thaliana GN=DA1 PE=1 SV=1
LOC100812970	10.5481	10.841	9.88437	9.81554	8.76907	7.55685	1086.41	1206.34	-0.15106	0.65112	1	FALSE	995.092	1263.38	-0.34438	0.32218	0.8368	FALSE	900.2	1303.6	-0.53418	0.19516	0.91143	FALSE	724.856	1271.69	-0.81098	0.039557	0.17848	FALSE	--	--	GO:0005739	mitochondrion	--	--	--	--	sp|O23116|EIL3_ARATH ETHYLENE INSENSITIVE 3-like 3 protein OS=Arabidopsis thaliana GN=EIL3 PE=1 SV=1
LOC100792570	10.7871	12.8278	11.4554	11.0455	20.2656	22.283	505.369	647.493	-0.35753	0.43651	1	FALSE	507.353	678.136	-0.41859	0.36839	0.86004	FALSE	955.344	696.945	0.45498	0.23855	0.93952	FALSE	988	681.647	0.53549	0.19964	0.48764	FALSE	GO:0006886//GO:0006412//GO:0007275//GO:0006289//GO:0006888	intracellular protein transport//translation//multicellular organism development//nucleotide-excision repair//ER to Golgi vesicle-mediated transport	GO:0005840//GO:0030127//GO:0005622	ribosome//COPII vesicle coat//intracellular	GO:0003684//GO:0008534//GO:0008270//GO:0003735	damaged DNA binding//oxidized purine nucleobase lesion DNA N-glycosylase activity//zinc ion binding//structural constituent of ribosome	no KO assigned | (RefSeq) protein LSD1-like	http://www.genome.jp/dbget-bin/www_bget?gmx:100792570	sp|P94077|LSD1_ARATH Protein LSD1 OS=Arabidopsis thaliana GN=LSD1 PE=1 SV=1
WRKY16	11.2285	42.816	10.2614	10.4289	60.2826	80.195	417.378	455.399	-0.12578	0.81538	1	FALSE	380.625	477.053	-0.32578	0.57581	0.93982	FALSE	2208.35	1807.66	0.28884	0.44337	0.99745	FALSE	2758.24	1768.28	0.6414	0.10696	0.33934	FALSE	GO:0006355	regulation of transcription, DNA-templated	--	--	GO:0043565//GO:0003700	sequence-specific DNA binding//transcription factor activity, sequence-specific DNA binding	no KO assigned | (RefSeq) WRKY16; transcription factor	http://www.genome.jp/dbget-bin/www_bget?gmx:100170680	sp|Q93WV5|WRK69_ARATH Probable WRKY transcription factor 69 OS=Arabidopsis thaliana GN=WRKY69 PE=2 SV=1
LOC100782107	11.3217	10.0171	10.4061	8.60001	8.649	5.44354	1064.33	1160.98	-0.12539	0.71827	1	FALSE	788.668	1215.79	-0.62441	0.10088	0.61658	FALSE	814.507	1103.48	-0.43806	0.28342	0.96217	FALSE	477.909	1077.08	-1.1723	0.0034994	0.031309	TRUE	GO:0000917//GO:0043093	barrier septum assembly//FtsZ-dependent cytokinesis	GO:0005737	cytoplasm	GO:0046983//GO:0016301	protein dimerization activity//kinase activity	no KO assigned | (RefSeq) transcription factor bHLH3-like	http://www.genome.jp/dbget-bin/www_bget?gmx:100782107	sp|O23487|BH003_ARATH Transcription factor bHLH3 OS=Arabidopsis thaliana GN=BHLH3 PE=2 SV=1
LOC100806203	11.3506	16.228	6.57576	27.2505	20.4716	30.398	1154.86	779.252	0.56755	0.51804	1	FALSE	2725.36	815.278	1.7411	0.02127	0.32744	FALSE	2159.29	1978.38	0.12623	0.76289	1	FALSE	2998.83	1932.87	0.63366	0.09855	0.32366	FALSE	GO:0009725//GO:0006355//GO:0019082	response to hormone//regulation of transcription, DNA-templated//viral protein processing	GO:0005634	nucleus	GO:0003677	DNA binding	no KO assigned | (RefSeq) auxin response factor 6	http://www.genome.jp/dbget-bin/www_bget?gmx:100806203	sp|Q9ZTX8|ARFF_ARATH Auxin response factor 6 OS=Arabidopsis thaliana GN=ARF6 PE=1 SV=2
GMMYB84	11.4898	7.16062	19.0321	25.1638	16.787	48.736	463.108	927.448	-1.0019	0.30709	1	FALSE	1003.39	971.967	0.045909	1	1	FALSE	662.466	325.054	1.0272	0.019395	0.39395	FALSE	1799.05	318.013	2.5001	4.52e-10	3.47e-08	TRUE	--	--	--	--	--	--	K09422 myb proto-oncogene protein, plant | (RefSeq) MYB84; MYB transcription factor MYB84	http://www.genome.jp/dbget-bin/www_bget?gmx:778042	sp|Q9C9G7|MYB62_ARATH Transcription factor MYB62 OS=Arabidopsis thaliana GN=MYB62 PE=2 SV=1
LOC100810798	11.6669	15.2563	8.45312	13.2366	18.304	21.9838	1305.86	1126.61	0.21301	0.52009	1	FALSE	1451.65	1179.54	0.29946	0.40004	0.87472	FALSE	2091.65	2012.38	0.055739	0.91584	1	FALSE	2350.71	1967.1	0.25703	0.51658	0.78757	FALSE	GO:0006355//GO:0009725	regulation of transcription, DNA-templated//response to hormone	GO:0005634	nucleus	GO:0003677//GO:0005515	DNA binding//protein binding	--	--	sp|Q9ZTX8|ARFF_ARATH Auxin response factor 6 OS=Arabidopsis thaliana GN=ARF6 PE=1 SV=2
WRKY60	11.7937	8.16205	8.26171	33.7526	28.0309	127.129	572.38	479.036	0.25684	0.62068	1	FALSE	1587.28	501.458	1.6624	0.017564	0.29844	FALSE	1395.7	454.55	1.6185	0.058405	0.64494	FALSE	5889.5	445.12	3.7259	2.66e-18	8.42e-16	TRUE	GO:0006355	regulation of transcription, DNA-templated	--	--	GO:0043565//GO:0003700	sequence-specific DNA binding//transcription factor activity, sequence-specific DNA binding	no KO assigned | (RefSeq) WRKY60; transcription factor	http://www.genome.jp/dbget-bin/www_bget?gmx:100170747	sp|Q8H0Y8|WRK41_ARATH Probable WRKY transcription factor 41 OS=Arabidopsis thaliana GN=WRKY41 PE=2 SV=2
LOC100794381	11.8132	58.0008	16.9298	6.91407	86.3417	94.8169	575.065	1015.14	-0.81988	0.18195	1	FALSE	326.203	1063.23	-1.7046	0.015749	0.28044	FALSE	4297.5	3216.15	0.41817	0.70063	1	FALSE	4441.29	3160.01	0.49105	0.58604	0.83033	FALSE	GO:0006355	regulation of transcription, DNA-templated	--	--	GO:0003700	transcription factor activity, sequence-specific DNA binding	no KO assigned | (RefSeq) ethylene-responsive transcription factor ERF109-like	http://www.genome.jp/dbget-bin/www_bget?gmx:100794381	sp|P93007|EF112_ARATH Ethylene-responsive transcription factor ERF112 OS=Arabidopsis thaliana GN=ERF112 PE=2 SV=1
LOC100780436	12.0401	17.8234	12.1283	12.3602	19.0765	23.0785	2494.76	3012.86	-0.27223	0.43828	1	FALSE	2529.74	3155.73	-0.31898	0.3582	0.85321	FALSE	3961.26	4304.79	-0.11998	0.80461	1	FALSE	4495.23	4203.6	0.096768	0.79872	0.95048	FALSE	GO:0006351//GO:0006952	transcription, DNA-templated//defense response	GO:0005576//GO:0005634	extracellular region//nucleus	GO:0003682//GO:0003677	chromatin binding//DNA binding	no KO assigned | (RefSeq) uncharacterized LOC100780436	http://www.genome.jp/dbget-bin/www_bget?gmx:100780436	sp|F4KFC7|MD26C_ARATH Probable mediator of RNA polymerase II transcription subunit 26c OS=Arabidopsis thaliana GN=MED26C PE=1 SV=1
LOC100800779	12.0574	52.1147	17.5796	18.3279	90.2609	187.431	528.259	888.443	-0.75003	0.032354	0.77498	FALSE	765.064	930.371	-0.28223	0.458	0.89867	FALSE	3860.09	2600.49	0.56985	0.13263	0.83711	FALSE	7533.59	2537.45	1.57	9.78e-05	0.0018003	TRUE	--	--	--	--	--	--	no KO assigned | (RefSeq) transcription factor TCP20-like	http://www.genome.jp/dbget-bin/www_bget?gmx:100800779	sp|Q9LSD5|TCP20_ARATH Transcription factor TCP20 OS=Arabidopsis thaliana GN=TCP20 PE=1 SV=1
LOC100775750	12.1907	11.1047	8.79804	14.3955	21.2777	35.48	1167.91	992.834	0.2343	0.53596	1	FALSE	1321.76	1039.93	0.34598	0.31931	0.83477	FALSE	2000.86	1195.83	0.7426	0.067011	0.67746	FALSE	3130.81	1170.81	1.419	0.00026092	0.0040356	TRUE	--	--	--	--	--	--	no KO assigned | (RefSeq) GATA transcription factor 26-like	http://www.genome.jp/dbget-bin/www_bget?gmx:100775750	sp|Q8W4H1|GAT26_ARATH GATA transcription factor 26 OS=Arabidopsis thaliana GN=GATA26 PE=2 SV=1
LOC100797448	12.2365	26.2395	10.9644	11.5633	28.9282	38.2129	900.064	975.964	-0.1168	0.84956	1	FALSE	837.239	1022.26	-0.28805	0.49426	0.91633	FALSE	2145.42	2259.7	-0.074869	0.93484	1	FALSE	2651.86	2206.7	0.26512	0.46904	0.75392	FALSE	--	--	GO:0005680	anaphase-promoting complex	GO:0008270//GO:0004842//GO:0005515//GO:0046872//GO:0003723	zinc ion binding//ubiquitin-protein transferase activity//protein binding//metal ion binding//RNA binding	no KO assigned | (RefSeq) uncharacterized LOC100797448	http://www.genome.jp/dbget-bin/www_bget?gmx:100797448	sp|Q9P1Y6|PHRF1_HUMAN PHD and RING finger domain-containing protein 1 OS=Homo sapiens GN=PHRF1 PE=1 SV=3
LOC100792310	12.4296	12.2942	10.6147	18.1404	31.2939	47.8655	398.083	400.096	-0.0072773	0.95981	1	FALSE	567.986	418.761	0.43973	0.42253	0.88572	FALSE	1026.55	469.218	1.1295	0.0051409	0.18221	FALSE	1473.67	458.089	1.6857	1.36e-05	0.00033949	TRUE	GO:0006355//GO:0006397//GO:0046660	regulation of transcription, DNA-templated//mRNA processing//female sex differentiation	GO:0005634	nucleus	GO:0043565//GO:0003700	sequence-specific DNA binding//transcription factor activity, sequence-specific DNA binding	no KO assigned | (RefSeq) probable WRKY transcription factor 21	http://www.genome.jp/dbget-bin/www_bget?gmx:100792310	sp|O04336|WRK21_ARATH Probable WRKY transcription factor 21 OS=Arabidopsis thaliana GN=WRKY21 PE=2 SV=1
LOC100527055	12.4615	64.1848	8.35308	11.6707	117.535	147.022	248.493	198.016	0.32759	0.54014	1	FALSE	218.742	207.393	0.076866	0.84468	1	FALSE	2351.2	1452.75	0.69461	0.23357	0.93625	FALSE	2752.94	1420.85	0.95421	0.047154	0.2014	FALSE	--	--	--	--	GO:0008080	N-acetyltransferase activity	no KO assigned | (RefSeq) uncharacterized LOC100527055	http://www.genome.jp/dbget-bin/www_bget?gmx:100527055	sp|O34569|YOAA_BACSU Uncharacterized N-acetyltransferase YoaA OS=Bacillus subtilis (strain 168) GN=yoaA PE=3 SV=2
LOC100782726	12.5022	11.6162	8.96653	11.0596	22.878	27.2819	1279.76	1103.7	0.21352	0.46073	1	FALSE	1114.43	1155.86	-0.052651	0.92036	1	FALSE	2362.39	1358.23	0.79852	0.12193	0.81744	FALSE	2663.29	1332.09	0.99952	0.029662	0.14654	FALSE	GO:0006355	regulation of transcription, DNA-templated	--	--	GO:0003700//GO:0043565	transcription factor activity, sequence-specific DNA binding//sequence-specific DNA binding	K18834 WRKY transcription factor 1 | (RefSeq) WRKY transcription factor 1-like	http://www.genome.jp/dbget-bin/www_bget?gmx:100782726	sp|Q9SI37|WRKY1_ARATH WRKY transcription factor 1 OS=Arabidopsis thaliana GN=WRKY1 PE=1 SV=1
LOC100777789	12.534	20.3546	9.90528	19.0434	26.6127	34.9123	1088.52	1017.25	0.097702	0.80284	1	FALSE	1628.46	1064.93	0.61275	0.10257	0.61936	FALSE	2351.67	2100.99	0.16262	0.59927	1	FALSE	2873.6	2050.25	0.48706	0.16811	0.44183	FALSE	GO:0009725//GO:0006355	response to hormone//regulation of transcription, DNA-templated	GO:0005634	nucleus	GO:0003677	DNA binding	no KO assigned | (RefSeq) auxin response factor 6-like	http://www.genome.jp/dbget-bin/www_bget?gmx:100777789	sp|Q9ZTX8|ARFF_ARATH Auxin response factor 6 OS=Arabidopsis thaliana GN=ARF6 PE=1 SV=2
LOC100818764	12.5612	14.048	10.6327	13.5938	16.3673	17.1675	1082.01	1087.29	-0.0070231	1	1	FALSE	1140.87	1138.61	0.0028563	0.96583	1	FALSE	1414.01	1418.71	-0.0047875	0.93908	1	FALSE	1378.77	1384.34	-0.0058119	0.92907	0.99942	FALSE	--	--	--	--	GO:0003824//GO:0016747//GO:0051536//GO:0008080	catalytic activity//transferase activity, transferring acyl groups other than amino-acyl groups//iron-sulfur cluster binding//N-acetyltransferase activity	--	--	sp|Q93ZR1|ELP3_ARATH Elongator complex protein 3 OS=Arabidopsis thaliana GN=HAG3 PE=1 SV=1
LOC100782194	12.6197	18.5385	10.254	24.7327	32.509	45.068	807.143	774.991	0.058645	0.8804	1	FALSE	1550.41	811.593	0.93382	0.013363	0.25817	FALSE	2071.69	1374.09	0.59233	0.11401	0.80253	FALSE	2700.6	1341.71	1.0092	0.007384	0.054552	FALSE	GO:0006355	regulation of transcription, DNA-templated	GO:0005634	nucleus	GO:0003677//GO:0043565//GO:0003700	DNA binding//sequence-specific DNA binding//transcription factor activity, sequence-specific DNA binding	no KO assigned | (RefSeq) probable WRKY transcription factor 32	http://www.genome.jp/dbget-bin/www_bget?gmx:100782194	sp|P59583|WRK32_ARATH Probable WRKY transcription factor 32 OS=Arabidopsis thaliana GN=WRKY32 PE=2 SV=1
LOC100805560	12.6511	7.81637	12.4359	9.20133	9.36785	6.48742	1338.55	1546.51	-0.20834	0.50434	1	FALSE	949.506	1619.51	-0.77031	0.032784	0.40272	FALSE	978.136	953.488	0.036821	0.94104	1	FALSE	639.167	930.978	-0.54255	0.15609	0.42456	FALSE	GO:0000272	polysaccharide catabolic process	--	--	GO:0016161	beta-amylase activity	K01177 beta-amylase [EC:3.2.1.2] | (RefSeq) beta-amylase 7-like	http://www.genome.jp/dbget-bin/www_bget?gmx:100805560	sp|O80831|BAM7_ARATH Beta-amylase 7 OS=Arabidopsis thaliana GN=BAM7 PE=2 SV=2
Novelgene2390	12.66	17.4636	19.0026	11.9146	44.4878	52.9931	177.523	315.449	-0.8294	0.11611	1	FALSE	159.866	330.324	-1.047	0.083856	0.58296	FALSE	624.804	282.825	1.1435	0.035801	0.52551	FALSE	693.279	276.341	1.327	0.001674	0.017982	TRUE	--	--	--	--	--	--	--	--	--
LOC100805932	12.6747	12.8961	11.1455	15.0838	13.9166	18.9566	1300.69	1363.11	-0.067624	0.8833	1	FALSE	1511.69	1427.58	0.082585	0.78176	0.99742	FALSE	1427.33	1537.61	-0.10736	0.84507	1	FALSE	1820.14	1501.64	0.27751	0.44985	0.73791	FALSE	GO:0034968	histone lysine methylation	GO:0005634	nucleus	GO:0018024//GO:0005515//GO:0008270//GO:0042393	histone-lysine N-methyltransferase activity//protein binding//zinc ion binding//histone binding	--	--	sp|Q93YF5|SUVH1_TOBAC Histone-lysine N-methyltransferase, H3 lysine-9 specific SUVH1 OS=Nicotiana tabacum GN=SUVH1 PE=1 SV=1
LOC100776839	12.6808	14.2688	13.4357	15.6763	19.4183	23.1599	1624.31	2057.63	-0.34116	0.42094	1	FALSE	1963.17	2155.48	-0.13483	0.7744	0.99545	FALSE	2462.77	2094.55	0.23364	0.51689	1	FALSE	2763.48	2047.23	0.43281	0.27299	0.57522	FALSE	GO:0016567	protein ubiquitination	GO:0005634	nucleus	GO:0003677//GO:0005515//GO:0004842	DNA binding//protein binding//ubiquitin-protein transferase activity	K21596 calmodulin-binding transcription activator | (RefSeq) calmodulin-binding transcription activator 5-like	http://www.genome.jp/dbget-bin/www_bget?gmx:100776839	sp|O23463|CMTA5_ARATH Calmodulin-binding transcription activator 5 OS=Arabidopsis thaliana GN=CMTA5 PE=2 SV=2
LOC100801930	12.9944	13.2512	8.51257	20.9421	21.9148	25.8178	833.51	639.733	0.38173	0.33292	1	FALSE	1296.92	669.614	0.95369	0.058617	0.51007	FALSE	1414.47	975.461	0.5361	0.28043	0.96082	FALSE	1555.5	955.992	0.70231	0.084848	0.29393	FALSE	--	--	--	--	GO:0046983	protein dimerization activity	--	--	sp|Q6NKN9|BH074_ARATH Transcription factor bHLH74 OS=Arabidopsis thaliana GN=BHLH74 PE=1 SV=1
LOC100808173	13.0978	18.1387	10.8565	18.7574	24.2097	36.2829	541.919	518.673	0.063251	1	1	FALSE	762.579	543.015	0.48989	0.33581	0.84605	FALSE	992.382	846.137	0.23	0.79972	1	FALSE	1405.44	828.363	0.76268	0.08942	0.3036	FALSE	GO:0006355	regulation of transcription, DNA-templated	--	--	GO:0003700	transcription factor activity, sequence-specific DNA binding	K09286 EREBP-like factor | (RefSeq) ethylene-responsive transcription factor 5-like	http://www.genome.jp/dbget-bin/www_bget?gmx:100800788	sp|O80341|EF102_ARATH Ethylene-responsive transcription factor 5 OS=Arabidopsis thaliana GN=ERF5 PE=2 SV=1
LOC100799745	13.1532	10.0175	10.2955	13.4641	22.7641	34.2326	820.282	742.969	0.14282	0.78354	1	FALSE	806.67	777.959	0.052285	0.92822	1	FALSE	1389.26	701.508	0.98579	0.016216	0.35927	FALSE	1958.68	686.512	1.5125	0.00010107	0.0018535	TRUE	GO:0006355	regulation of transcription, DNA-templated	--	--	GO:0008270//GO:0003700//GO:0043565	zinc ion binding//transcription factor activity, sequence-specific DNA binding//sequence-specific DNA binding	no KO assigned | (RefSeq) GATA transcription factor 26-like	http://www.genome.jp/dbget-bin/www_bget?gmx:100799745	sp|Q8W4H1|GAT26_ARATH GATA transcription factor 26 OS=Arabidopsis thaliana GN=GATA26 PE=2 SV=1
LOC100778933	13.1542	14.8058	10.696	21.0587	28.7497	48.9447	847.435	818.004	0.050995	0.87207	1	FALSE	1316.43	856.742	0.6197	0.093619	0.60214	FALSE	1838.44	1073.71	0.77587	0.070912	0.6928	FALSE	2940.71	1052.29	1.4826	0.0001935	0.0031523	TRUE	GO:0006355	regulation of transcription, DNA-templated	--	--	GO:0003677	DNA binding	no KO assigned | (RefSeq) NAC domain-containing protein 82-like	http://www.genome.jp/dbget-bin/www_bget?gmx:100778933	sp|Q9FY82|NAC82_ARATH NAC domain-containing protein 82 OS=Arabidopsis thaliana GN=NAC082 PE=1 SV=1
LOC778184	13.2001	20.9737	8.09207	8.02687	29.8395	39.3214	689.881	523.46	0.39827	0.36831	1	FALSE	403.085	548.339	-0.44398	0.63383	0.95741	FALSE	1604.53	1254.53	0.355	0.71548	1	FALSE	2019.1	1232.58	0.71203	0.51407	0.78562	FALSE	GO:0006338	chromatin remodeling	GO:0005634	nucleus	GO:0016818//GO:0005524//GO:0003676	hydrolase activity, acting on acid anhydrides, in phosphorus-containing anhydrides//ATP binding//nucleic acid binding	K09422 myb proto-oncogene protein, plant | (RefSeq) MYB122; myb-related protein Myb4	http://www.genome.jp/dbget-bin/www_bget?gmx:778184	sp|Q9SJX8|MYB14_ARATH Transcription factor MYB14 OS=Arabidopsis thaliana GN=MYB14 PE=2 SV=1
LOC100500607	13.2741	46.8052	9.76529	19.939	43.9713	67.7488	447.297	396.677	0.17327	0.63891	1	FALSE	677.907	415.428	0.70649	0.13334	0.66984	FALSE	1515.77	1829.62	-0.2715	0.62661	1	FALSE	2190.34	1788.24	0.29262	0.71735	0.91007	FALSE	--	--	--	--	GO:0046872	metal ion binding	no KO assigned | (RefSeq) uncharacterized LOC100500607	http://www.genome.jp/dbget-bin/www_bget?gmx:100500607	sp|Q9SLD4|ZAT11_ARATH Zinc finger protein ZAT11 OS=Arabidopsis thaliana GN=ZAT11 PE=2 SV=1
LOC100788512	13.4832	20.532	12.5372	15.001	26.0836	27.4932	1656.72	1837.3	-0.14925	0.67827	1	FALSE	1813.27	1924.2	-0.085669	0.783	0.99823	FALSE	3205.53	2922.28	0.13347	0.70468	1	FALSE	3180.23	2856.04	0.15511	0.72374	0.91321	FALSE	GO:0006351	transcription, DNA-templated	GO:0005634	nucleus	GO:0003677//GO:0003682	DNA binding//chromatin binding	no KO assigned | (RefSeq) uncharacterized LOC100788512	http://www.genome.jp/dbget-bin/www_bget?gmx:100788512	--
LOC100788305	13.4937	17.2446	12.8074	13.4563	17.7897	45.1996	1179.7	1316.12	-0.15788	0.60568	1	FALSE	1135.49	1378.25	-0.27952	0.4522	0.89865	FALSE	1548.34	1760.97	-0.18564	0.79519	1	FALSE	3651.64	1716.59	1.089	0.00225	0.022582	TRUE	GO:0007224	smoothened signaling pathway	--	--	GO:0046872	metal ion binding	K09506 DnaJ homolog subfamily A member 5 | (RefSeq) dnaJ homolog subfamily C member 21-like	http://www.genome.jp/dbget-bin/www_bget?gmx:100788305	sp|Q9C911|JJJ1_ARATH DNAJ protein JJJ1 homolog OS=Arabidopsis thaliana GN=JJJ1 PE=1 SV=1
LOC100806368	13.9204	13.9345	16.11	15.2781	11.6345	11.2387	1174.31	1626.59	-0.47004	0.17507	1	FALSE	1289.63	1703.33	-0.4014	0.23424	0.78108	FALSE	991.77	1385.25	-0.48207	0.21452	0.92554	FALSE	894.588	1351.9	-0.59569	0.11952	0.36189	FALSE	--	--	--	--	--	--	--	--	sp|Q66GR3|BH130_ARATH Transcription factor bHLH130 OS=Arabidopsis thaliana GN=BHLH130 PE=1 SV=1
LOC100799153	14.2453	25.0356	11.9839	12.3914	32.9883	41.6305	591.535	594.005	-0.00601	0.99695	1	FALSE	512.571	621.864	-0.27885	0.47089	0.90434	FALSE	1409.12	1251.32	0.17134	0.60855	1	FALSE	1652.23	1220.76	0.43663	0.1851	0.46709	FALSE	GO:0042147	retrograde transport, endosome to Golgi	--	--	GO:0046872	metal ion binding	no KO assigned | (RefSeq) uncharacterized LOC100799153	http://www.genome.jp/dbget-bin/www_bget?gmx:100799153	--
LOC100797789	14.357	15.2757	11.4365	17.9427	19.2476	24.4212	750.848	715.351	0.069871	0.81035	1	FALSE	918.602	749.079	0.29432	0.4297	0.88989	FALSE	1018.42	945.327	0.10744	0.68254	1	FALSE	1204.92	922.493	0.38532	0.27069	0.57295	FALSE	GO:0006886	intracellular protein transport	GO:0005741	mitochondrial outer membrane	GO:0046983	protein dimerization activity	--	--	sp|O22768|UNE12_ARATH Transcription factor UNE12 OS=Arabidopsis thaliana GN=UNE12 PE=2 SV=2
DREB3	14.5632	11.7572	14.1268	17.0969	7.36338	5.57455	463.705	525.669	-0.18095	0.61562	1	FALSE	536.98	550.387	-0.035579	0.85279	1	FALSE	234.029	438.97	-0.90743	0.12783	0.82901	FALSE	165.936	427.57	-1.3655	0.016996	0.10028	FALSE	GO:0006355	regulation of transcription, DNA-templated	--	--	GO:0003700	transcription factor activity, sequence-specific DNA binding	K09286 EREBP-like factor | (RefSeq) DREB3; dehydration responsive element-binding protein 3	http://www.genome.jp/dbget-bin/www_bget?gmx:732559	sp|Q8H1E4|RAP24_ARATH Ethylene-responsive transcription factor RAP2-4 OS=Arabidopsis thaliana GN=RAP2-4 PE=1 SV=1
LOC100306125	14.5865	26.6378	14.5	7.08818	30.7327	65.93	481.295	541.506	-0.17005	0.60416	1	FALSE	218.948	566.826	-1.3723	0.0091281	0.2102	FALSE	989.736	1039.92	-0.071353	0.86845	1	FALSE	1955.88	1010.09	0.95333	0.092991	0.31133	FALSE	GO:0006355	regulation of transcription, DNA-templated	--	--	GO:0003700	transcription factor activity, sequence-specific DNA binding	K09286 EREBP-like factor | (RefSeq) uncharacterized LOC100306125	http://www.genome.jp/dbget-bin/www_bget?gmx:100306125	sp|Q9LY05|EF106_ARATH Ethylene-responsive transcription factor ERF106 OS=Arabidopsis thaliana GN=ERF106 PE=2 SV=1
LOC100795799	14.6677	16.2771	10.9393	10.4106	18.8768	22.5783	1635.75	1428.5	0.19545	0.60842	1	FALSE	1133.92	1495.77	-0.39958	0.22881	0.77693	FALSE	2100.05	2108.1	-0.0055162	0.98707	1	FALSE	2358.12	2058.07	0.19635	0.60446	0.84279	FALSE	GO:0007165//GO:0005975//GO:0000160//GO:0045493	signal transduction//carbohydrate metabolic process//phosphorelay signal transduction system//xylan catabolic process	GO:0005887	integral component of plasma membrane	GO:0000155//GO:0005515//GO:0046559	phosphorelay sensor kinase activity//protein binding//alpha-glucuronidase activity	K14509 ethylene receptor [EC:2.7.13.-] | (RefSeq) ethylene receptor	http://www.genome.jp/dbget-bin/www_bget?gmx:100795799	sp|O81122|ETR1_MALDO Ethylene receptor OS=Malus domestica GN=ETR1 PE=2 SV=1
LOC100779127	14.7169	13.2042	8.08768	18.6124	20.615	21.5647	482.545	309.576	0.64037	0.17803	1	FALSE	590.332	324.056	0.86528	0.069488	0.54455	FALSE	682.246	499.72	0.44917	0.31593	0.9722	FALSE	663.096	489.311	0.43846	0.30757	0.61251	FALSE	--	--	--	--	GO:0005515	protein binding	--	--	sp|Q08747|UAF30_YEAST Upstream activation factor subunit UAF30 OS=Saccharomyces cerevisiae (strain ATCC 204508 / S288c) GN=UAF30 PE=1 SV=1
LOC100809105	15.0397	15.0846	9.23969	20.1851	21.2121	26.0798	882.106	645.54	0.45045	0.20991	1	FALSE	1162.35	675.835	0.7823	0.040252	0.43865	FALSE	1269.33	1036.08	0.29293	0.49158	1	FALSE	1459	1013.51	0.52563	0.18567	0.46789	FALSE	GO:0009725//GO:0006355//GO:0006952	response to hormone//regulation of transcription, DNA-templated//defense response	GO:0005634//GO:0005576	nucleus//extracellular region	GO:0003677//GO:0005515	DNA binding//protein binding	--	--	sp|Q2QM84|ARFY_ORYSJ Auxin response factor 25 OS=Oryza sativa subsp. japonica GN=ARF25 PE=2 SV=1
LOC100819365	15.0629	23.7759	8.31813	20.7569	25.273	27.8755	1233.52	810.295	0.60626	0.11163	1	FALSE	1662.32	848.212	0.9707	0.045257	0.45907	FALSE	2122	2312.42	-0.12398	0.74284	1	FALSE	2187.48	2258.29	-0.045961	0.87137	0.97563	FALSE	GO:0051301//GO:0006355//GO:0007049	cell division//regulation of transcription, DNA-templated//cell cycle	GO:0016021	integral component of membrane	GO:0043565//GO:0003677//GO:0008289//GO:0003700	sequence-specific DNA binding//DNA binding//lipid binding//transcription factor activity, sequence-specific DNA binding	--	--	sp|Q9ZU11|ATB15_ARATH Homeobox-leucine zipper protein ATHB-15 OS=Arabidopsis thaliana GN=ATHB-15 PE=1 SV=1
LOC100816641	15.1489	23.892	13.6191	9.30472	39.5014	38.963	778.296	824.468	-0.083145	0.79926	1	FALSE	461.329	863.577	-0.90453	0.032539	0.40158	FALSE	1997	1364.95	0.54899	0.326	0.97689	FALSE	1844.17	1338.17	0.46271	0.35281	0.65832	FALSE	GO:0006355	regulation of transcription, DNA-templated	--	--	GO:0008289//GO:0043565//GO:0003700//GO:0008270	lipid binding//sequence-specific DNA binding//transcription factor activity, sequence-specific DNA binding//zinc ion binding	no KO assigned | (RefSeq) GATA transcription factor 8-like	http://www.genome.jp/dbget-bin/www_bget?gmx:100816641	sp|Q9SV30|GATA8_ARATH GATA transcription factor 8 OS=Arabidopsis thaliana GN=GATA8 PE=2 SV=1
LOC100818281	15.2523	16.2852	17.9171	26.9204	23.1817	32.6952	981.182	1371.67	-0.48335	0.2164	1	FALSE	1694.66	1436.72	0.23821	0.50229	0.9211	FALSE	1473.25	1193.39	0.30394	0.37595	0.98454	FALSE	1952.97	1166.74	0.74318	0.059102	0.23294	FALSE	GO:0007059//GO:0006260//GO:0000090//GO:0006914//GO:0000917//GO:0043093//GO:0006355//GO:0007049//GO:0048309//GO:0007067//GO:0051301//GO:0051028//GO:0031110//GO:0051382	chromosome segregation//DNA replication//mitotic anaphase//autophagy//barrier septum assembly//FtsZ-dependent cytokinesis//regulation of transcription, DNA-templated//cell cycle//endoplasmic reticulum inheritance//mitotic nuclear division//cell division//mRNA transport//regulation of microtubule polymerization or depolymerization//kinetochore assembly	GO:0000940//GO:0005737//GO:0000776//GO:0005876	condensed chromosome outer kinetochore//cytoplasm//kinetochore//spindle microtubule	GO:0043565//GO:0008017//GO:0003700	sequence-specific DNA binding//microtubule binding//transcription factor activity, sequence-specific DNA binding	--	--	sp|Q9LT23|BH121_ARATH Transcription factor bHLH121 OS=Arabidopsis thaliana GN=BHLH121 PE=2 SV=1
LOC100803729	15.7609	20.4185	12.8994	19.438	41.0035	41.9103	869.821	857.506	0.020571	0.87787	1	FALSE	1053.19	897.928	0.23009	0.52469	0.9239	FALSE	2304.66	1328.62	0.79462	0.031972	0.49693	FALSE	2200.82	1298.74	0.76093	0.044173	0.19244	FALSE	--	--	GO:0005615	extracellular space	GO:0005515	protein binding	no KO assigned | (RefSeq) tubby-like F-box protein 8-like	http://www.genome.jp/dbget-bin/www_bget?gmx:100803729	sp|Q75HX5|TLP8_ORYSJ Tubby-like F-box protein 8 OS=Oryza sativa subsp. japonica GN=TULP8 PE=2 SV=1
LOC100777481	15.8446	14.4341	12.6881	14.4455	12.5216	12.3223	3056.79	2896.15	0.077883	0.80491	1	FALSE	2739.19	3032.74	-0.14687	0.63894	0.96001	FALSE	2413.79	3256.73	-0.43213	0.27617	0.95936	FALSE	2234.49	3176.82	-0.50764	0.18757	0.47075	FALSE	GO:0035556	intracellular signal transduction	--	--	GO:0005515	protein binding	--	--	sp|Q803A0|JADE1_DANRE Protein Jade-1 OS=Danio rerio GN=jade1 PE=2 SV=1
LOC100809736	16.2526	23.0701	14.5521	13.9665	30.6984	30.7388	1022.06	1086.88	-0.088717	0.7999	1	FALSE	862.688	1138.37	-0.40005	0.26477	0.80101	FALSE	1922.58	1670.44	0.20281	0.58705	1	FALSE	1811.17	1632.43	0.1499	0.74932	0.92642	FALSE	GO:0016032	viral process	--	--	GO:0008270	zinc ion binding	no KO assigned | (RefSeq) protein DA1-like	http://www.genome.jp/dbget-bin/www_bget?gmx:100809736	sp|P0C7Q8|DA1_ARATH Protein DA1 OS=Arabidopsis thaliana GN=DA1 PE=1 SV=1
GMPHR13	16.3128	24.0374	10.4977	28.7735	38.7464	50.5941	809.188	615.745	0.39414	0.29529	1	FALSE	1403.61	644.615	1.1226	0.0038393	0.12492	FALSE	1946.94	1392.97	0.48305	0.2133	0.92469	FALSE	2365.15	1361.9	0.79631	0.033274	0.15854	FALSE	GO:0006351	transcription, DNA-templated	--	--	GO:0003677//GO:0003899	DNA binding//DNA-directed 5'-3' RNA polymerase activity	no KO assigned | (RefSeq) myb family transcription factor APL-like	http://www.genome.jp/dbget-bin/www_bget?gmx:100782369	sp|Q94A57|PHL2_ARATH Protein PHR1-LIKE 2 OS=Arabidopsis thaliana GN=PHL2 PE=1 SV=1
LOC100815450	16.5955	15.291	11.4034	19.0525	19.9018	20.4431	1968.64	1594.68	0.30393	0.36305	1	FALSE	2188.63	1669.81	0.39035	0.25309	0.79266	FALSE	2360.74	2107.34	0.16381	0.64846	1	FALSE	2268.07	2058.46	0.1399	0.69048	0.89453	FALSE	GO:0008152//GO:0009725//GO:0006355	metabolic process//response to hormone//regulation of transcription, DNA-templated	GO:0005634	nucleus	GO:0016746//GO:0003700//GO:0043565//GO:0003677	transferase activity, transferring acyl groups//transcription factor activity, sequence-specific DNA binding//sequence-specific DNA binding//DNA binding	--	--	sp|Q8L7G0|ARFA_ARATH Auxin response factor 1 OS=Arabidopsis thaliana GN=ARF1 PE=1 SV=2
LOC100784529	16.767	14.6862	14.6576	19.0992	22.3863	26.9314	1172.88	1203.94	-0.037703	0.86511	1	FALSE	1293.94	1260.67	0.03758	0.93062	1	FALSE	1560.83	1183.62	0.3991	0.28949	0.96287	FALSE	1737.76	1156.78	0.58711	0.1043	0.33417	FALSE	GO:0007186//GO:0022410//GO:0007631	G-protein coupled receptor signaling pathway//circadian sleep/wake cycle process//feeding behavior	GO:0016021	integral component of membrane	GO:0016499	orexin receptor activity	--	--	sp|Q5PQL2|RCD1_RAT Cell differentiation protein RCD1 homolog OS=Rattus norvegicus GN=Rqcd1 PE=1 SV=1
LOC100777918	17.16	17.7323	14.7676	18.2861	24.0495	26.5435	873.653	894.051	-0.033297	0.93282	1	FALSE	911.67	936.495	-0.038759	0.90088	1	FALSE	1216.2	1042.06	0.22294	0.51805	1	FALSE	1258.53	1018.1	0.30586	0.42281	0.71774	FALSE	GO:0006810//GO:0006355//GO:0008152//GO:0006351	transport//regulation of transcription, DNA-templated//metabolic process//transcription, DNA-templated	GO:0016020//GO:0005634//GO:0019013	membrane//nucleus//viral nucleocapsid	GO:0004930//GO:0003700//GO:0043565//GO:0003677//GO:0016829//GO:0008565	G-protein coupled receptor activity//transcription factor activity, sequence-specific DNA binding//sequence-specific DNA binding//DNA binding//lyase activity//protein transporter activity	--	--	sp|Q6IVC3|TGA22_ORYSJ Transcription factor TGA2.2 OS=Oryza sativa subsp. japonica GN=TGA2.2 PE=1 SV=1
LOC100780071	17.3534	29.9624	13.7234	22.4371	37.3773	47.5963	1271.59	1195.7	0.088787	0.77463	1	FALSE	1642.26	1251.98	0.39148	0.41278	0.88179	FALSE	2769.03	2563.69	0.11116	0.81655	1	FALSE	3304.27	2505.19	0.39941	0.31528	0.62129	FALSE	GO:0006351//GO:0006355	transcription, DNA-templated//regulation of transcription, DNA-templated	GO:0019013	viral nucleocapsid	GO:0003700//GO:0043565	transcription factor activity, sequence-specific DNA binding//sequence-specific DNA binding	K14431 transcription factor TGA | (RefSeq) transcription factor HBP-1b(c38)-like	http://www.genome.jp/dbget-bin/www_bget?gmx:100780071	sp|O24160|TGA21_TOBAC TGACG-sequence-specific DNA-binding protein TGA-2.1 OS=Nicotiana tabacum GN=TGA21 PE=1 SV=1
LOC100786272	17.4483	15.7123	13.9286	16.6885	20.2633	25.3864	926.349	886.24	0.063858	0.80503	1	FALSE	868.905	928.193	-0.095226	0.81605	1	FALSE	1083.54	966.502	0.1649	0.70137	1	FALSE	1264.69	944.818	0.42067	0.28258	0.58544	FALSE	--	--	--	--	GO:0046872//GO:0008270	metal ion binding//zinc ion binding	--	--	sp|Q8VZ42|SAP11_ARATH Zinc finger AN1 and C2H2 domain-containing stress-associated protein 11 OS=Arabidopsis thaliana GN=SAP11 PE=2 SV=1
LOC100808999	17.6972	12.972	13.2006	17.8586	18.9374	30.6659	1979.35	1722.26	0.20073	0.59753	1	FALSE	1947.76	1803.46	0.11104	0.81821	1	FALSE	2092.47	1681.16	0.31575	0.32342	0.97522	FALSE	3172.06	1639.82	0.95188	0.0083868	0.059878	FALSE	--	--	--	--	GO:0030976//GO:0008080//GO:0016747//GO:0005515//GO:0003824	thiamine pyrophosphate binding//N-acetyltransferase activity//transferase activity, transferring acyl groups other than amino-acyl groups//protein binding//catalytic activity	no KO assigned | (RefSeq) uncharacterized LOC100808999	http://www.genome.jp/dbget-bin/www_bget?gmx:100808999	sp|F4IXE7|IDM1_ARATH Increased DNA methylation 1 OS=Arabidopsis thaliana GN=IDM1 PE=1 SV=1
LOC100818189	17.8809	15.2949	11.4457	14.1817	19.9773	25.3486	1545.05	1146.05	0.43098	0.4158	1	FALSE	1185.31	1200.31	-0.018139	0.90569	1	FALSE	1674.5	1502.4	0.15646	0.5331	1	FALSE	1970.41	1465.7	0.42691	0.19631	0.4832	FALSE	--	--	--	--	GO:0005515//GO:0008270	protein binding//zinc ion binding	no KO assigned | (RefSeq) PHD finger protein At1g33420-like	http://www.genome.jp/dbget-bin/www_bget?gmx:100818189	sp|Q9C810|Y1342_ARATH PHD finger protein At1g33420 OS=Arabidopsis thaliana GN=At1g33420 PE=1 SV=1
LOC100778701	18.0985	28.2971	17.3703	21.1952	35.6721	41.611	755.931	859.536	-0.1853	0.60819	1	FALSE	859.226	900.086	-0.067025	0.89369	1	FALSE	1492.74	1377.8	0.1156	0.71196	1	FALSE	1625.56	1345.73	0.27255	0.4487	0.73673	FALSE	GO:0042407	cristae formation	GO:0061617//GO:0044284	MICOS complex//mitochondrial crista junction	GO:0046872	metal ion binding	no KO assigned | (RefSeq) zinc finger CCCH domain-containing protein 11-like	http://www.genome.jp/dbget-bin/www_bget?gmx:100778701	sp|Q0JHZ2|C3H11_ORYSJ Zinc finger CCCH domain-containing protein 11 OS=Oryza sativa subsp. japonica GN=Os01g0834700 PE=2 SV=2
LOC100809626	18.4817	26.3794	14.5105	22.242	38.8883	38.894	1096.6	1008.74	0.12048	0.78313	1	FALSE	1282.98	1056.12	0.28073	0.47065	0.90427	FALSE	2312.6	1828.18	0.33911	0.33301	0.98015	FALSE	2156.9	1785.31	0.27278	0.42905	0.72194	FALSE	GO:0030001//GO:0055085	metal ion transport//transmembrane transport	GO:0016021//GO:0016020	integral component of membrane//membrane	GO:0046873//GO:0046872	metal ion transmembrane transporter activity//metal ion binding	no KO assigned | (RefSeq) zinc finger CCCH domain-containing protein 67	http://www.genome.jp/dbget-bin/www_bget?gmx:100809626	sp|Q9STM4|C3H43_ARATH Zinc finger CCCH domain-containing protein 43 OS=Arabidopsis thaliana GN=At3g48440 PE=2 SV=1
LOC100817463	18.5264	19.6365	18.0871	21.4156	16.3189	14.6982	617.08	718.008	-0.21854	0.59338	1	FALSE	701.011	751.8	-0.10091	0.82057	1	FALSE	548.923	767.681	-0.4839	0.24645	0.94666	FALSE	461.023	749.89	-0.70184	0.081704	0.2868	FALSE	GO:0015833//GO:0009405	peptide transport//pathogenesis	GO:0042151	nematocyst	GO:0005524//GO:0000166//GO:0003723//GO:0046872//GO:0019871	ATP binding//nucleotide binding//RNA binding//metal ion binding//sodium channel inhibitor activity	--	--	sp|Q7F8R0|C3H14_ORYSJ Zinc finger CCCH domain-containing protein 14 OS=Oryza sativa subsp. japonica GN=Os02g0194200 PE=2 SV=1
LOC100782028	18.803	19.6646	11.7672	27.7994	34.7612	42.9521	732.795	533.008	0.45925	0.28259	1	FALSE	1047.27	558.092	0.90806	0.02783	0.37245	FALSE	1344.89	882.679	0.60752	0.10987	0.79455	FALSE	1548.64	862.326	0.8447	0.022596	0.12211	FALSE	GO:0006355	regulation of transcription, DNA-templated	--	--	GO:0003677//GO:0043565//GO:0003700	DNA binding//sequence-specific DNA binding//transcription factor activity, sequence-specific DNA binding	--	--	sp|Q84K00|NAC78_ARATH NAC domain-containing protein 78 OS=Arabidopsis thaliana GN=NAC078 PE=2 SV=2
LOC100814712	18.9265	19.2202	16.1013	20.0106	28.7487	26.4092	1402.77	1400.4	0.002444	0.95724	1	FALSE	1443.45	1466.39	-0.02274	0.908	1	FALSE	2119.63	1650.66	0.36077	0.30682	0.9675	FALSE	1824.46	1611.6	0.17898	0.62252	0.85401	FALSE	--	--	--	--	GO:0003677	DNA binding	--	--	sp|Q14919|NC2A_HUMAN Dr1-associated corepressor OS=Homo sapiens GN=DRAP1 PE=1 SV=3
LOC100795682	19.2648	31.815	15.5192	27.1379	36.5837	45.1451	2185.26	2109.52	0.050889	0.80001	1	FALSE	3009.91	2209.62	0.44592	0.19298	0.74469	FALSE	4130.01	4157.93	-0.0097207	1	1	FALSE	4799.04	4064.69	0.2396	0.58531	0.8297	FALSE	GO:0055114//GO:0006011	oxidation-reduction process//UDP-glucose metabolic process	GO:0005886//GO:0005634//GO:0016020	plasma membrane//nucleus//membrane	GO:0016655//GO:0005515//GO:0003677	oxidoreductase activity, acting on NAD(P)H, quinone or similar compound as acceptor//protein binding//DNA binding	K21596 calmodulin-binding transcription activator | (RefSeq) calmodulin-binding transcription activator 2-like	http://www.genome.jp/dbget-bin/www_bget?gmx:100795682	sp|Q6NPP4|CMTA2_ARATH Calmodulin-binding transcription activator 2 OS=Arabidopsis thaliana GN=CMTA2 PE=1 SV=1
GMHSF_24	19.2884	14.4252	21.7459	15.1004	11.8835	7.67598	1495.61	1994.29	-0.41514	0.19053	1	FALSE	1163.05	2088.33	-0.84444	0.012084	0.24582	FALSE	924.7	1318.91	-0.51229	0.21947	0.92705	FALSE	561.569	1285.79	-1.1951	0.0078007	0.056793	FALSE	GO:0006914//GO:0006355	autophagy//regulation of transcription, DNA-templated	GO:0005634	nucleus	GO:0008134//GO:0042803//GO:0043565//GO:0003700	transcription factor binding//protein homodimerization activity//sequence-specific DNA binding//transcription factor activity, sequence-specific DNA binding	K09419 heat shock transcription factor, other eukaryote | (RefSeq) heat stress transcription factor A-1b-like	http://www.genome.jp/dbget-bin/www_bget?gmx:100808756	sp|Q84T61|HSFA1_ORYSJ Heat stress transcription factor A-1 OS=Oryza sativa subsp. japonica GN=HSFA1 PE=2 SV=1
LOC100806521	19.3173	19.4052	19.0687	24.9177	23.2627	26.1072	971.127	1122.78	-0.20935	0.48814	1	FALSE	1220.47	1175.62	0.054007	0.95095	1	FALSE	1168.48	1132.44	0.045197	0.8911	1	FALSE	1225.9	1105.62	0.14898	0.68597	0.89168	FALSE	GO:0043039//GO:0007631//GO:0007165//GO:0007218	tRNA aminoacylation//feeding behavior//signal transduction//neuropeptide signaling pathway	GO:0005737	cytoplasm	GO:0000049//GO:0004812//GO:0005524//GO:0005515	tRNA binding//aminoacyl-tRNA ligase activity//ATP binding//protein binding	--	--	sp|Q9SGQ0|VOZ1_ARATH Transcription factor VOZ1 OS=Arabidopsis thaliana GN=VOZ1 PE=1 SV=1
LOC100808172	19.3908	38.6147	22.9672	26.2533	78.0039	107.712	866.505	1206.2	-0.47719	0.15958	1	FALSE	1131.68	1262.86	-0.15823	0.71771	0.98281	FALSE	3483.21	1981.16	0.81407	0.25426	0.95138	FALSE	4426.99	1937.28	1.1923	0.0017568	0.018664	TRUE	GO:0009405	pathogenesis	GO:0016020	membrane	GO:0003824//GO:0051536	catalytic activity//iron-sulfur cluster binding	no KO assigned | (RefSeq) scarecrow-like protein 8	http://www.genome.jp/dbget-bin/www_bget?gmx:100808172	sp|Q9FYR7|SCL8_ARATH Scarecrow-like protein 8 OS=Arabidopsis thaliana GN=SCL8 PE=2 SV=1
LOC100819905	19.4746	24.4025	15.2006	18.53	31.1946	34.1431	1857.82	1721.74	0.10974	0.71508	1	FALSE	1732.81	1803.13	-0.057387	0.85786	1	FALSE	2968.82	2685.1	0.14491	0.69918	1	FALSE	3052.8	2623.55	0.21861	0.59821	0.83845	FALSE	--	--	GO:0005634	nucleus	GO:0003677//GO:0016787//GO:0046872	DNA binding//hydrolase activity//metal ion binding	no KO assigned | (RefSeq) squamosa promoter-binding-like protein 7	http://www.genome.jp/dbget-bin/www_bget?gmx:100819905	sp|Q8S9G8|SPL7_ARATH Squamosa promoter-binding-like protein 7 OS=Arabidopsis thaliana GN=SPL7 PE=1 SV=2
GMHSF_31	19.8433	18.8516	22.4877	13.984	24.1905	35.3183	1326.64	1799.9	-0.44014	0.20164	1	FALSE	922.865	1885.28	-1.0306	0.011488	0.23844	FALSE	1616.35	1466.54	0.14032	0.67075	1	FALSE	2185.38	1430.56	0.6113	0.083979	0.29188	FALSE	GO:0006355	regulation of transcription, DNA-templated	GO:0005634	nucleus	GO:0043565//GO:0003700	sequence-specific DNA binding//transcription factor activity, sequence-specific DNA binding	K09419 heat shock transcription factor, other eukaryote | (RefSeq) heat stress transcription factor A-4a-like	http://www.genome.jp/dbget-bin/www_bget?gmx:100784280	sp|O49403|HFA4A_ARATH Heat stress transcription factor A-4a OS=Arabidopsis thaliana GN=HSFA4A PE=2 SV=1
LOC100792248	20.312	16.6065	33.2317	17.4118	16.2922	14.535	1261.01	2434.61	-0.94911	0.0029335	0.18965	FALSE	1056.35	2549.72	-1.2712	0.00031191	0.021427	TRUE	1004.66	1203.79	-0.26087	0.62026	1	FALSE	837.411	1174.26	-0.48775	0.24587	0.54536	FALSE	GO:0006357	regulation of transcription from RNA polymerase II promoter	GO:0016592	mediator complex	GO:0001104	RNA polymerase II transcription cofactor activity	K15128 mediator of RNA polymerase II transcription subunit 6 | (RefSeq) mediator of RNA polymerase II transcription subunit 6	http://www.genome.jp/dbget-bin/www_bget?gmx:100792248	sp|F4IXJ7|MED6_ARATH Mediator of RNA polymerase II transcription subunit 6 OS=Arabidopsis thaliana GN=MED6 PE=1 SV=1
LOC100796021	20.5329	23.9722	22.7211	19.6154	27.8515	29.4563	4021.7	5172.17	-0.36296	0.20143	1	FALSE	3772.86	5414.94	-0.52129	0.088285	0.59102	FALSE	5441.85	5492.19	-0.013282	0.97584	1	FALSE	5423.81	5357.41	0.017771	0.94131	1	FALSE	GO:0006351	transcription, DNA-templated	GO:0005634//GO:0016021	nucleus//integral component of membrane	GO:0003677//GO:0003682	DNA binding//chromatin binding	no KO assigned | (RefSeq) uncharacterized LOC100796021	http://www.genome.jp/dbget-bin/www_bget?gmx:100796021	--
LOC100818629	20.8624	47.0696	15.3009	32.7622	59.7506	64.3109	1344.77	1169.2	0.20183	0.53311	1	FALSE	2034.04	1224.44	0.73222	0.06054	0.51661	FALSE	3840.72	3451.02	0.15435	0.76194	1	FALSE	3897.61	3379.82	0.20565	0.75651	0.93026	FALSE	--	--	--	--	--	--	K14514 ethylene-insensitive protein 3 | (RefSeq) ETHYLENE INSENSITIVE 3-like 1 protein	http://www.genome.jp/dbget-bin/www_bget?gmx:100818629	sp|O24606|EIN3_ARATH Protein ETHYLENE INSENSITIVE 3 OS=Arabidopsis thaliana GN=EIN3 PE=1 SV=1
LOC100795749	21.0135	26.1758	8.17587	41.1841	38.5906	49.3807	700.911	315.803	1.1502	0.2367	1	FALSE	1333.31	330.385	2.0128	0.076644	0.56394	FALSE	1326.29	1030.82	0.36361	0.36812	0.98288	FALSE	1570.32	1009.1	0.63799	0.097382	0.32104	FALSE	GO:0006355	regulation of transcription, DNA-templated	GO:0005634//GO:0016020	nucleus//membrane	GO:0004190	aspartic-type endopeptidase activity	K14484 auxin-responsive protein IAA | (RefSeq) auxin-responsive protein IAA27-like	http://www.genome.jp/dbget-bin/www_bget?gmx:100795749	sp|Q9ZSY8|IAA27_ARATH Auxin-responsive protein IAA27 OS=Arabidopsis thaliana GN=IAA27 PE=1 SV=1
LOC100809369	21.0588	18.6447	18.3058	25.0824	22.6209	27.8167	1529.19	1558.23	-0.027144	0.86804	1	FALSE	1784.89	1631.64	0.12951	0.79849	1	FALSE	1638.02	1573.09	0.058357	0.79621	1	FALSE	1881.86	1535.93	0.29305	0.40608	0.7022	FALSE	--	--	--	--	--	--	--	--	sp|Q8L999|BPC6_ARATH Protein BASIC PENTACYSTEINE6 OS=Arabidopsis thaliana GN=BPC6 PE=1 SV=1
LOC100778346	21.1879	23.2782	15.4429	26.3058	19.561	30.0827	1138.84	985.315	0.20891	0.5279	1	FALSE	1376.86	1031.8	0.41622	0.23712	0.78406	FALSE	1055.63	1488.06	-0.49533	0.42505	0.99347	FALSE	1513.49	1448.72	0.063095	0.74881	0.92623	FALSE	--	--	--	--	GO:0005515	protein binding	--	--	sp|Q10LG8|TLP6_ORYSJ Tubby-like F-box protein 6 OS=Oryza sativa subsp. japonica GN=TULP6 PE=2 SV=1
LOC100795995	21.4515	6.17748	24.3996	17.4976	1.5234	0.337883	2225.05	3159.14	-0.5057	0.53444	1	FALSE	1852.64	3310.12	-0.8373	0.25485	0.79381	FALSE	161.023	763.489	-2.2453	3.7e-07	9.73e-05	TRUE	34.0701	745.485	-4.4516	7.95e-20	3.17e-17	TRUE	GO:0019087	transformation of host cell by virus	GO:0016021	integral component of membrane	--	--	no KO assigned | (RefSeq) trihelix transcription factor GTL1-like	http://www.genome.jp/dbget-bin/www_bget?gmx:100795995	sp|Q8H181|GTL2_ARATH Trihelix transcription factor GTL2 OS=Arabidopsis thaliana GN=At5g28300 PE=2 SV=1
SBZ1	21.7252	14.8067	19.7563	18.7776	13.7204	11.0469	1733.53	1841.6	-0.087242	0.71195	1	FALSE	1458.96	1928.77	-0.40274	0.22502	0.7732	FALSE	1074.67	1371.2	-0.35155	0.50518	1	FALSE	803.747	1335.89	-0.73299	0.16799	0.44165	FALSE	GO:0006914//GO:0006260//GO:0006355//GO:0006886//GO:0006606//GO:0070206//GO:0048870//GO:0051382	autophagy//DNA replication//regulation of transcription, DNA-templated//intracellular protein transport//protein import into nucleus//protein trimerization//cell motility//kinetochore assembly	GO:0016020//GO:0005634//GO:0000776//GO:0031514//GO:0005737	membrane//nucleus//kinetochore//motile cilium//cytoplasm	GO:0008565//GO:0003700//GO:0043565//GO:0003677	protein transporter activity//transcription factor activity, sequence-specific DNA binding//sequence-specific DNA binding//DNA binding	--	--	sp|Q99090|CPRF2_PETCR Light-inducible protein CPRF2 OS=Petroselinum crispum GN=CPRF2 PE=2 SV=2
LOC100500343	22.0185	31.8179	14.6081	20.2795	39.0474	39.3339	395.927	313.577	0.33642	0.44388	1	FALSE	355.155	328.368	0.11314	0.77811	0.99623	FALSE	707.909	671.109	0.077016	0.79184	1	FALSE	661.617	655.59	0.013204	0.91917	0.99506	FALSE	GO:0006355	regulation of transcription, DNA-templated	GO:0005634	nucleus	GO:0003677	DNA binding	no KO assigned | (RefSeq) DNA-binding protein S1FA	http://www.genome.jp/dbget-bin/www_bget?gmx:100500343	--
BZIP68	22.2544	167.366	20.0065	25.1852	247.054	246.335	1133.08	1226.41	-0.1142	0.83376	1	FALSE	1258.37	1284.2	-0.029309	0.99017	1	FALSE	12754.4	10110.8	0.33511	0.37868	0.98555	FALSE	11904.8	9867.3	0.27082	0.50759	0.78177	FALSE	GO:0006355	regulation of transcription, DNA-templated	GO:0005634	nucleus	GO:0003677//GO:0043565//GO:0003700	DNA binding//sequence-specific DNA binding//transcription factor activity, sequence-specific DNA binding	no KO assigned | (RefSeq) BZIP68; bZIP transcription factor bZIP68	http://www.genome.jp/dbget-bin/www_bget?gmx:778132	sp|Q69XV0|BZP50_ORYSJ bZIP transcription factor 50 OS=Oryza sativa subsp. japonica GN=BZIP50 PE=2 SV=1
LOC100802536	22.3135	28.0225	43.9093	22.0412	20.8827	20.7357	1841.59	4205.22	-1.1912	0.00012174	0.019562	TRUE	1767.67	4403.89	-1.3169	9.31e-05	0.0087318	TRUE	1686.76	2605.35	-0.62722	0.076512	0.70831	FALSE	1566.9	2546.46	-0.70058	0.053065	0.21753	FALSE	--	--	--	--	GO:0046872	metal ion binding	no KO assigned | (RefSeq) zinc finger CCCH domain-containing protein ZFN-like	http://www.genome.jp/dbget-bin/www_bget?gmx:100802536	sp|Q9SWF9|ZFNL_PEA Zinc finger CCCH domain-containing protein ZFN-like OS=Pisum sativum PE=2 SV=1
LOC100794037	22.4001	23.3458	21.5655	22.205	20.7128	17.9377	1398.72	1598.33	-0.19246	0.56274	1	FALSE	1353.1	1674.02	-0.30704	0.39123	0.87195	FALSE	1284.94	1691.07	-0.39624	0.29061	0.963	FALSE	1043.22	1650.51	-0.66187	0.080975	0.28506	FALSE	--	--	--	--	GO:0008270	zinc ion binding	no KO assigned | (RefSeq) zinc finger AN1 and C2H2 domain-containing stress-associated protein 16-like	http://www.genome.jp/dbget-bin/www_bget?gmx:100794037	sp|Q0D5B9|SAP16_ORYSJ Zinc finger AN1 and C2H2 domain-containing stress-associated protein 16 OS=Oryza sativa subsp. japonica GN=SAP16 PE=2 SV=2
LOC100814959	22.4101	15.3967	21.2204	26.2839	7.22491	4.9983	3091.76	3407.4	-0.14024	0.5832	1	FALSE	3580.23	3568.01	0.004932	0.89708	1	FALSE	980.457	2508.22	-1.3551	0.21295	0.92469	FALSE	629.292	2439.28	-1.9547	0.10381	0.33332	FALSE	GO:0006355	regulation of transcription, DNA-templated	--	--	GO:0003677	DNA binding	no KO assigned | (RefSeq) BEL1-like homeodomain protein 4	http://www.genome.jp/dbget-bin/www_bget?gmx:100814959	sp|Q94KL5|BLH4_ARATH BEL1-like homeodomain protein 4 OS=Arabidopsis thaliana GN=BLH4 PE=1 SV=2
LOC100527616	22.5194	23.7457	19.8771	21.7782	29.78	36.6135	1660.3	1733.03	-0.061851	0.84591	1	FALSE	1560.04	1814.92	-0.21832	0.54993	0.93231	FALSE	2183.1	2024.08	0.10911	0.72819	1	FALSE	2507.64	1976.37	0.34348	0.34726	0.65255	FALSE	--	--	--	--	--	--	--	--	--
LOC100791442	22.7911	19.95	21.9586	21.0741	28.7972	30.7727	1620.2	1859.44	-0.19869	0.55677	1	FALSE	1482.91	1947.29	-0.39303	0.24325	0.78698	FALSE	2054.22	1670.94	0.29793	0.34368	0.98104	FALSE	2053.46	1629.59	0.33355	0.31275	0.61865	FALSE	GO:0009725//GO:0006355	response to hormone//regulation of transcription, DNA-templated	GO:0005634	nucleus	GO:0003677	DNA binding	--	--	sp|Q653H7|ARFR_ORYSJ Auxin response factor 18 OS=Oryza sativa subsp. japonica GN=ARF18 PE=2 SV=1
LOC732618	23.0289	34.6714	23.904	19.0543	51.1005	64.3873	1517.91	1768.47	-0.22041	0.54059	1	FALSE	1210.82	1850.85	-0.6122	0.23845	0.7846	FALSE	3318.47	2590.72	0.35716	0.43874	0.99639	FALSE	3930.53	2533.61	0.63353	0.1201	0.36287	FALSE	GO:0019064//GO:0006914//GO:0006260//GO:0007049//GO:0006355	fusion of virus membrane with host plasma membrane//autophagy//DNA replication//cell cycle//regulation of transcription, DNA-templated	GO:0019031	viral envelope	GO:0003700//GO:0043565//GO:0003677//GO:0046789	transcription factor activity, sequence-specific DNA binding//sequence-specific DNA binding//DNA binding//host cell surface receptor binding	no KO assigned | (RefSeq) HDZip I protein	http://www.genome.jp/dbget-bin/www_bget?gmx:732618	sp|Q02283|HAT5_ARATH Homeobox-leucine zipper protein HAT5 OS=Arabidopsis thaliana GN=HAT5 PE=1 SV=1
LOC100780264	23.0845	18.2732	9.40584	12.4489	34.4163	38.2816	787.976	406.221	0.95588	0.16504	1	FALSE	426.599	425.426	0.0039707	0.90009	1	FALSE	1228.71	740.376	0.73081	0.08182	0.7242	FALSE	1288.81	724.843	0.8303	0.073129	0.26684	FALSE	GO:0006355	regulation of transcription, DNA-templated	--	--	GO:0003677	DNA binding	no KO assigned | (RefSeq) NAC domain-containing protein 90	http://www.genome.jp/dbget-bin/www_bget?gmx:100780264	sp|Q9FMR3|NAC90_ARATH NAC domain-containing protein 90 OS=Arabidopsis thaliana GN=NAC090 PE=2 SV=1
LOC100306282	23.1119	27.0856	26.9297	26.0671	17.756	6.66417	903.402	1252.75	-0.47166	0.17268	1	FALSE	989.344	1311.49	-0.40666	0.33463	0.84537	FALSE	707.152	1240.16	-0.81043	0.030994	0.4919	FALSE	247.626	1213.76	-2.2932	9.86e-09	5.92e-07	TRUE	--	--	--	--	GO:0005515	protein binding	K13464 jasmonate ZIM domain-containing protein | (RefSeq) uncharacterized LOC100306282	http://www.genome.jp/dbget-bin/www_bget?gmx:100306282	sp|Q9C5K8|TIF3B_ARATH Protein TIFY 3B OS=Arabidopsis thaliana GN=TIFY3B PE=1 SV=1
LOC100785455	23.2592	32.5819	20.3705	37.215	24.2945	39.9911	1259.64	1278.47	-0.021412	0.82611	1	FALSE	1942.45	1338.47	0.53729	0.13834	0.67949	FALSE	1317.74	2055.15	-0.64118	0.25343	0.95082	FALSE	1997.97	2002.93	-0.0035744	0.96061	1	FALSE	GO:0006355	regulation of transcription, DNA-templated	--	--	GO:0003700	transcription factor activity, sequence-specific DNA binding	--	--	sp|Q9FE67|ERF80_ARATH Ethylene-responsive transcription factor 9 OS=Arabidopsis thaliana GN=ERF9 PE=2 SV=1
LOC100786835	23.4603	26.5466	34.7226	24.5136	29.6429	36.1283	897.229	1562.18	-0.80001	0.015106	0.52476	FALSE	913.324	1635.98	-0.84096	0.020062	0.31779	FALSE	1123.93	1177.22	-0.066833	0.92863	1	FALSE	1279.24	1148.72	0.15526	0.61335	0.8487	FALSE	GO:0015743//GO:0006874//GO:0001503//GO:0007155//GO:0009236//GO:0007010	malate transport//cellular calcium ion homeostasis//ossification//cell adhesion//cobalamin biosynthetic process//cytoskeleton organization	GO:0005856//GO:0016021//GO:0071203//GO:0005576	cytoskeleton//integral component of membrane//WASH complex//extracellular region	GO:0005219//GO:0004190//GO:0005515//GO:0003779	ryanodine-sensitive calcium-release channel activity//aspartic-type endopeptidase activity//protein binding//actin binding	--	--	sp|O74503|UAF30_SCHPO Upstream activation factor subunit spp27 OS=Schizosaccharomyces pombe (strain 972 / ATCC 24843) GN=spp27 PE=1 SV=1
LOC100809207	23.6816	26.2159	20.8058	19.99	18.2303	16.713	3342.29	3500.14	-0.066577	0.86796	1	FALSE	2796.96	3665.52	-0.39016	0.23369	0.78032	FALSE	2583.82	4355.47	-0.75332	0.056431	0.63645	FALSE	2230.85	4248.02	-0.9292	0.017157	0.10102	FALSE	GO:0016573//GO:0006355	histone acetylation//regulation of transcription, DNA-templated	GO:0005634	nucleus	GO:0004402//GO:0008270//GO:0003712//GO:0005515	histone acetyltransferase activity//zinc ion binding//transcription cofactor activity//protein binding	K04498 E1A/CREB-binding protein [EC:2.3.1.48] | (RefSeq) histone acetyltransferase HAC1-like	http://www.genome.jp/dbget-bin/www_bget?gmx:100809207	sp|Q9FWQ5|HAC12_ARATH Histone acetyltransferase HAC12 OS=Arabidopsis thaliana GN=HAC12 PE=2 SV=2
LOC100801593	23.8193	22.2692	21.1078	24.6077	29.3182	30.4759	1153.85	1215.64	-0.075255	0.84906	1	FALSE	1170.41	1272.95	-0.12115	0.74657	0.98772	FALSE	1423.69	1255.75	0.18109	0.63488	1	FALSE	1383.61	1226.8	0.17353	0.63622	0.86143	FALSE	--	--	--	--	GO:0003677	DNA binding	--	--	sp|A0JPP1|NC2A_RAT Dr1-associated corepressor OS=Rattus norvegicus GN=Drap1 PE=2 SV=1
LOC100809257	23.8933	25.9883	18.4607	54.7149	43.6798	49.1806	874.07	798.795	0.12992	0.71737	1	FALSE	1961.06	836.428	1.2293	0.00077019	0.041616	TRUE	1598.91	1108.42	0.52859	0.14915	0.86353	FALSE	1681.81	1082.27	0.63595	0.083184	0.28988	FALSE	--	--	GO:0016021	integral component of membrane	GO:0005515//GO:0009055	protein binding//electron carrier activity	no KO assigned | (RefSeq) tubby-like F-box protein 3-like	http://www.genome.jp/dbget-bin/www_bget?gmx:100809257	sp|Q8VY21|TLP3_ARATH Tubby-like F-box protein 3 OS=Arabidopsis thaliana GN=TULP3 PE=1 SV=1
LOC100795557	23.8991	36.9877	25.5327	30.0062	42.5126	44.9095	1102.75	1392.44	-0.33651	0.30168	1	FALSE	1348.14	1458.26	-0.11328	0.7341	0.98372	FALSE	1953.49	1993.94	-0.029564	0.96818	1	FALSE	1925.08	1944.86	-0.01475	0.95981	1	FALSE	GO:0006355//GO:0016032	regulation of transcription, DNA-templated//viral process	--	--	GO:0003700	transcription factor activity, sequence-specific DNA binding	--	--	sp|O80339|ERF82_ARATH Ethylene-responsive transcription factor 3 OS=Arabidopsis thaliana GN=ERF3 PE=1 SV=1
ETR2	24.0063	32.3079	13.9324	19.5222	35.5058	62.2625	2329.24	1564.99	0.57371	0.10305	1	FALSE	1840.74	1638.6	0.16782	0.75671	0.9905	FALSE	3411.84	3701.06	-0.11739	0.93656	1	FALSE	5640.49	3601.21	0.64734	0.18242	0.46369	FALSE	GO:0000160//GO:0007165	phosphorelay signal transduction system//signal transduction	--	--	GO:0000155//GO:0005515	phosphorelay sensor kinase activity//protein binding	K14509 ethylene receptor [EC:2.7.13.-] | (RefSeq) ethylene receptor 2-like	http://www.genome.jp/dbget-bin/www_bget?gmx:100787425	sp|Q0WPQ2|ETR2_ARATH Ethylene receptor 2 OS=Arabidopsis thaliana GN=ETR2 PE=1 SV=2
LOC100799686	24.0106	17.1289	16.6906	19.4992	22.1518	25.2369	1920.84	1562.2	0.29816	0.40622	1	FALSE	1524.3	1635.54	-0.10161	0.70426	0.98186	FALSE	1778.43	1602.12	0.15062	0.63389	1	FALSE	1885.71	1563.91	0.26995	0.41136	0.70702	FALSE	GO:0006886//GO:0016192	intracellular protein transport//vesicle-mediated transport	GO:0030117	membrane coat	GO:0005515//GO:0005198	protein binding//structural molecule activity	--	--	sp|O48847|LUH_ARATH Transcriptional corepressor LEUNIG_HOMOLOG OS=Arabidopsis thaliana GN=LUH PE=1 SV=1
LOC100787583	24.6798	33.5441	23.022	27.1095	34.9896	38.4979	1042.04	1142.22	-0.13243	0.66444	1	FALSE	1114.72	1196.07	-0.10162	0.75934	0.99121	FALSE	1471.85	1643.35	-0.15901	0.70741	1	FALSE	1505.25	1604.02	-0.091695	0.87121	0.97551	FALSE	GO:0007049//GO:0006355//GO:0051382//GO:0043093//GO:0000917//GO:0006914//GO:0006260	cell cycle//regulation of transcription, DNA-templated//kinetochore assembly//FtsZ-dependent cytokinesis//barrier septum assembly//autophagy//DNA replication	GO:0005737//GO:0000776	cytoplasm//kinetochore	GO:0003700//GO:0043565//GO:0046983	transcription factor activity, sequence-specific DNA binding//sequence-specific DNA binding//protein dimerization activity	--	--	sp|Q8L467|BH104_ARATH Transcription factor bHLH104 OS=Arabidopsis thaliana GN=BHLH104 PE=1 SV=1
LOC100808096	25.8144	30.846	27.275	28.121	31.092	39.0853	996.994	1262.22	-0.3403	0.3468	1	FALSE	1071.07	1321.93	-0.30359	0.40021	0.87472	FALSE	1210.08	1408.17	-0.21872	0.68052	1	FALSE	1422.61	1373.19	0.051013	0.8269	0.96619	FALSE	--	--	--	--	GO:0005515	protein binding	--	--	sp|Q93VI8|TLP7_ARATH Tubby-like F-box protein 7 OS=Arabidopsis thaliana GN=TULP7 PE=2 SV=1
LOC100783502	25.9358	29.0153	21.294	27.5762	39.8542	40.4597	1558.83	1519.51	0.036855	0.90017	1	FALSE	1614.32	1591.35	0.020673	0.94559	1	FALSE	2389.64	2017.41	0.24429	0.51566	1	FALSE	2268.02	1971.25	0.20232	0.59423	0.83574	FALSE	--	--	GO:0005634	nucleus	GO:0003677	DNA binding	--	--	sp|Q8L999|BPC6_ARATH Protein BASIC PENTACYSTEINE6 OS=Arabidopsis thaliana GN=BPC6 PE=1 SV=1
WRKY5	25.9965	22.0396	19.696	20.8191	69.2231	123.158	1864.1	1719.45	0.11653	0.60324	1	FALSE	1459.05	1801.21	-0.30394	0.62148	0.95579	FALSE	5008.46	1779.64	1.4928	0.10126	0.77745	FALSE	8450.44	1745.76	2.2752	0.00058297	0.0078168	TRUE	GO:0006355	regulation of transcription, DNA-templated	--	--	GO:0043565//GO:0003700	sequence-specific DNA binding//transcription factor activity, sequence-specific DNA binding	K13424 WRKY transcription factor 33 | (RefSeq) WRKY5; probable WRKY transcription factor 33	http://www.genome.jp/dbget-bin/www_bget?gmx:100127367	sp|Q8S8P5|WRK33_ARATH Probable WRKY transcription factor 33 OS=Arabidopsis thaliana GN=WRKY33 PE=1 SV=2
LOC100527656	26.1589	37.8931	20.8422	33.0617	49.8182	75.2085	1196.27	1125.86	0.087516	0.79928	1	FALSE	1469.83	1179.1	0.31796	0.38161	0.86763	FALSE	2259	2012.42	0.16675	0.57387	1	FALSE	3187.06	1963.44	0.69885	0.04993	0.20943	FALSE	GO:0007275	multicellular organism development	--	--	--	--	no KO assigned | (RefSeq) protein LSD1-like	http://www.genome.jp/dbget-bin/www_bget?gmx:100776394	sp|P94077|LSD1_ARATH Protein LSD1 OS=Arabidopsis thaliana GN=LSD1 PE=1 SV=1
LOC100817835	26.6979	51.6492	27.3034	28.7316	66.9751	70.0429	2107.35	2648.48	-0.32973	0.70774	1	FALSE	2222.21	2775.17	-0.32058	0.69347	0.97826	FALSE	5304.61	4602.72	0.20476	0.7983	1	FALSE	5224.47	4514.82	0.21062	0.85774	0.97132	FALSE	GO:0006351	transcription, DNA-templated	GO:0019028//GO:0005634	viral capsid//nucleus	GO:0003677//GO:0005198	DNA binding//structural molecule activity	no KO assigned | (RefSeq) probable mediator of RNA polymerase II transcription subunit 26b	http://www.genome.jp/dbget-bin/www_bget?gmx:100817835	sp|Q9FHK9|MD26B_ARATH Probable mediator of RNA polymerase II transcription subunit 26b OS=Arabidopsis thaliana GN=MED26B PE=2 SV=1
LOC100810038	26.8891	33.1495	23.1846	35.4303	50.4032	64.3443	973.461	987.7	-0.02095	0.91514	1	FALSE	1230.98	1034.27	0.25119	0.47284	0.90577	FALSE	1823.31	1395.5	0.38577	0.2876	0.96287	FALSE	2165.6	1362.23	0.66879	0.063602	0.24394	FALSE	GO:0019627//GO:0006461	urea metabolic process//protein complex assembly	--	--	GO:0016747//GO:0016151//GO:0008080	transferase activity, transferring acyl groups other than amino-acyl groups//nickel cation binding//N-acetyltransferase activity	K20791 N-alpha-acetyltransferase 10/11 [EC:2.3.1.255] | (RefSeq) N-terminal acetyltransferase A complex catalytic subunit ard1-like	http://www.genome.jp/dbget-bin/www_bget?gmx:100810038	sp|Q9BSU3|NAA11_HUMAN N-alpha-acetyltransferase 11 OS=Homo sapiens GN=NAA11 PE=1 SV=3
GMSIZ1B	27.1441	37.8525	26.4565	27.98	47.3916	44.9749	2991.41	3491.97	-0.22321	0.5247	1	FALSE	3048.36	3657.74	-0.26292	0.51326	0.9239	FALSE	5216.56	4822.56	0.1133	0.76204	1	FALSE	4669.69	4712.91	-0.013292	0.90041	0.98664	FALSE	GO:0006886//GO:0006888	intracellular protein transport//ER to Golgi vesicle-mediated transport	GO:0030127	COPII vesicle coat	GO:0005515//GO:0008270	protein binding//zinc ion binding	--	--	sp|Q680Q4|SIZ1_ARATH E3 SUMO-protein ligase SIZ1 OS=Arabidopsis thaliana GN=SIZ1 PE=1 SV=2
LOC100808260	27.247	26.6834	25.4405	27.8374	27.8136	40.1767	2865.6	3191.22	-0.15527	0.66819	1	FALSE	2876.72	3342.41	-0.21646	0.53773	0.92705	FALSE	2914.31	3258.37	-0.161	0.72358	1	FALSE	3932.54	3180.78	0.30608	0.38854	0.68813	FALSE	GO:0006355	regulation of transcription, DNA-templated	--	--	GO:0005515//GO:0003677	protein binding//DNA binding	--	--	sp|Q84K00|NAC78_ARATH NAC domain-containing protein 78 OS=Arabidopsis thaliana GN=NAC078 PE=2 SV=2
LOC100778903	27.3489	40.3498	21.8923	26.6028	71.5182	93.496	1682.34	1631.92	0.043896	0.77799	1	FALSE	1606.21	1709.22	-0.089682	0.86505	1	FALSE	4476.67	2914.06	0.61939	0.09664	0.76665	FALSE	5483.27	2848.36	0.9449	0.017634	0.10295	FALSE	GO:0006355	regulation of transcription, DNA-templated	--	--	GO:0003677	DNA binding	no KO assigned | (RefSeq) protein NTM1-like 9	http://www.genome.jp/dbget-bin/www_bget?gmx:100778903	sp|F4JN35|NTL9_ARATH Protein NTM1-like 9 OS=Arabidopsis thaliana GN=NTL9 PE=1 SV=1
LOC100820249	27.8006	46.0172	40.7581	31.2555	46.4979	85.9458	1693.94	2910.3	-0.78079	0.011711	0.45671	FALSE	1828.61	3047.79	-0.73701	0.03506	0.41393	FALSE	2809.34	3214.99	-0.19458	0.68288	1	FALSE	4830.54	3138.34	0.62219	0.11159	0.3476	FALSE	GO:0006479//GO:0006355	protein methylation//regulation of transcription, DNA-templated	--	--	GO:0008168//GO:0003700	methyltransferase activity//transcription factor activity, sequence-specific DNA binding	K09286 EREBP-like factor | (RefSeq) ethylene-responsive transcription factor 3	http://www.genome.jp/dbget-bin/www_bget?gmx:100820249	sp|Q9SXS8|ERF3_TOBAC Ethylene-responsive transcription factor 3 OS=Nicotiana tabacum GN=ERF3 PE=2 SV=1
LOC100776394	27.8029	38.6464	23.4235	34.8768	46.4995	62.4615	1255.21	1251.6	0.0041555	0.9913	1	FALSE	1548.03	1310.72	0.24007	0.54639	0.93164	FALSE	2093.36	2037.02	0.039359	0.81845	1	FALSE	2635.16	1987.2	0.40715	0.24603	0.54556	FALSE	GO:0006412//GO:0007275	translation//multicellular organism development	GO:0005622//GO:0005840	intracellular//ribosome	GO:0003735	structural constituent of ribosome	no KO assigned | (RefSeq) protein LSD1-like	http://www.genome.jp/dbget-bin/www_bget?gmx:100776394	sp|P94077|LSD1_ARATH Protein LSD1 OS=Arabidopsis thaliana GN=LSD1 PE=1 SV=1
LOC100782649	29.414	31.8659	24.9391	31.7738	29.4259	33.1048	2448.19	2466.95	-0.011014	0.98975	1	FALSE	2603.55	2583.67	0.011056	0.99585	1	FALSE	2450.34	3114.39	-0.34597	0.4065	0.99207	FALSE	2583.64	3036.44	-0.23298	0.59792	0.83832	FALSE	GO:0043044//GO:0006338	ATP-dependent chromatin remodeling//chromatin remodeling	GO:0005634	nucleus	GO:0003676//GO:0016787//GO:0016818//GO:0031491//GO:0003677//GO:0005524	nucleic acid binding//hydrolase activity//hydrolase activity, acting on acid anhydrides, in phosphorus-containing anhydrides//nucleosome binding//DNA binding//ATP binding	--	--	sp|Q8RWY3|ISW2_ARATH ISWI chromatin-remodeling complex ATPase CHR11 OS=Arabidopsis thaliana GN=CHR11 PE=1 SV=4
LOC100792096	29.4151	34.1044	31.0443	33.1749	31.1644	35.0781	2500.29	3098.27	-0.30937	0.2993	1	FALSE	2764.45	3244.47	-0.23099	0.44538	0.89575	FALSE	2632.74	3384.37	-0.36232	0.39491	0.98886	FALSE	2775.08	3300.27	-0.25006	0.57513	0.82385	FALSE	GO:0006351	transcription, DNA-templated	GO:0005634	nucleus	GO:0003677	DNA binding	--	--	--
LOC100807288	30.03	14.5793	37.3471	25.2006	15.085	2.93769	1988.34	2918.1	-0.55346	0.078678	1	FALSE	1647.16	3055.75	-0.89154	0.0074073	0.18496	FALSE	989.355	1102.42	-0.15611	0.57946	1	FALSE	183.401	1078.67	-2.5562	1.69e-10	1.42e-08	TRUE	--	--	--	--	GO:0005515	protein binding	K13464 jasmonate ZIM domain-containing protein | (RefSeq) protein TIFY 6B-like	http://www.genome.jp/dbget-bin/www_bget?gmx:100807288	sp|Q9LVI4|TIF6B_ARATH Protein TIFY 6B OS=Arabidopsis thaliana GN=TIFY6B PE=1 SV=1
LOC100777146	30.0899	25.3438	25.1775	30.303	35.4932	40.5252	1292.24	1279.08	0.014769	0.96795	1	FALSE	1262.29	1339.4	-0.085541	0.83994	1	FALSE	1524.92	1262.73	0.27218	0.45812	1	FALSE	1620.34	1233.41	0.39365	0.27807	0.5807	FALSE	GO:0035556//GO:0055114//GO:0006355	intracellular signal transduction//oxidation-reduction process//regulation of transcription, DNA-templated	--	--	GO:0042393//GO:0008270//GO:0005515//GO:0047134	histone binding//zinc ion binding//protein binding//protein-disulfide reductase activity	--	--	sp|Q9M2B4|ALFL3_ARATH PHD finger protein ALFIN-LIKE 3 OS=Arabidopsis thaliana GN=AL3 PE=1 SV=1
[truncated: 69 more rows]

## Sheet: Supplementary Table S8
Supplementary Table S8. Primers list for RT-PCR
Gene ID	Forword(5'-3')	Reverse(5'-3')	L_N100_fpkm	L_N20_fpkm	L_CK_fpkm	R_CK_fpkm	R_N20_fpkm	R_N100_fpkm
[truncated: 6 more rows]
